# Supplementary material for: Reconstruction and analysis of a carbon-core metabolic network for Dunaliella salina
Source: BMC Bioinformatics. 2020 Jan 2;21:1. doi: 10.1186/s12859-019-3325-0 (PMC6941287; doi:10.1186/s12859-019-3325-0)
Supplement: Supplementary file 2 — Additional file 2 SBML file. [file 12859_2019_3325_MOESM2_ESM.xml]

<?xml version="1.0" encoding="UTF-8"?>
<sbml level="3" version="1" fbc:required="false" xmlns="http://www.sbml.org/sbml/level3/version1/core" xmlns:fbc="http://www.sbml.org/sbml/level3/version1/fbc/version2">
   <model id="CNA_Dsalina_170626" name="Dsalina_170626" fbc:strict="true">
      <listOfCompartments>
         <compartment id="External_Species" constant="true"/>
         <compartment id="Internal_Species" constant="true"/>
      </listOfCompartments>
      <listOfSpecies>
         <species id="Light" name="Light" constant="false" hasOnlySubstanceUnits="false" compartment="Internal_Species" boundaryCondition="false"/>
         <species id="ADP" name="Adenosine_diphosphate" constant="false" hasOnlySubstanceUnits="false" compartment="External_Species" boundaryCondition="true"/>
         <species id="Pi" name="Orthophosphate" constant="false" hasOnlySubstanceUnits="false" compartment="External_Species" boundaryCondition="true"/>
         <species id="H___" name="Hydrogen" constant="false" hasOnlySubstanceUnits="false" compartment="External_Species" boundaryCondition="true"/>
         <species id="NADP" name="Nicotinamidephosphate_oxidized" constant="false" hasOnlySubstanceUnits="false" compartment="External_Species" boundaryCondition="true"/>
         <species id="O2" name="Oxygen" constant="false" hasOnlySubstanceUnits="false" compartment="Internal_Species" boundaryCondition="false"/>
         <species id="H2O" name="Water" constant="false" hasOnlySubstanceUnits="false" compartment="Internal_Species" boundaryCondition="false"/>
         <species id="NADPH" name="Nicotinamidephosphate_reduced" constant="false" hasOnlySubstanceUnits="false" compartment="Internal_Species" boundaryCondition="false"/>
         <species id="ATP" name="Adenosine_triphosphate" constant="false" hasOnlySubstanceUnits="false" compartment="Internal_Species" boundaryCondition="false"/>
         <species id="CO2" name="Carbon_dioxide" constant="false" hasOnlySubstanceUnits="false" compartment="Internal_Species" boundaryCondition="false"/>
         <species id="cRu15DP" name="Ribulose-1,5-bisphosphate(Chloroplast)" constant="false" hasOnlySubstanceUnits="false" compartment="Internal_Species" boundaryCondition="false"/>
         <species id="c3PG" name="Glycerate-3-phosphate(Chloroplast)" constant="false" hasOnlySubstanceUnits="false" compartment="Internal_Species" boundaryCondition="false"/>
         <species id="cGAP" name="Glyceraldehyde-3-phosphate(Chloroplast)" constant="false" hasOnlySubstanceUnits="false" compartment="Internal_Species" boundaryCondition="false"/>
         <species id="cDHAP" name="Dihydroxyacetone-P(Chloroplast)" constant="false" hasOnlySubstanceUnits="false" compartment="Internal_Species" boundaryCondition="false"/>
         <species id="cF16P" name="Fructose-1,6-bisphosphate(Chloroplast)" constant="false" hasOnlySubstanceUnits="false" compartment="Internal_Species" boundaryCondition="false"/>
         <species id="cF6P" name="Fructose-6-phosphate(Chloroplast)" constant="false" hasOnlySubstanceUnits="false" compartment="Internal_Species" boundaryCondition="false"/>
         <species id="cE4P" name="Erythrose-4-phosphate(Chloroplast)" constant="false" hasOnlySubstanceUnits="false" compartment="Internal_Species" boundaryCondition="false"/>
         <species id="cX5P" name="Xylulose-5-phosphate(Chloroplast)" constant="false" hasOnlySubstanceUnits="false" compartment="Internal_Species" boundaryCondition="false"/>
         <species id="cS7P" name="Sedoheptulose-7P(Chloroplast)" constant="false" hasOnlySubstanceUnits="false" compartment="Internal_Species" boundaryCondition="false"/>
         <species id="cR5P" name="Ribose-5-phosphate(Chloroplast)" constant="false" hasOnlySubstanceUnits="false" compartment="Internal_Species" boundaryCondition="false"/>
         <species id="cRu5P" name="Ribulose-5-phosphate(Chloroplast)" constant="false" hasOnlySubstanceUnits="false" compartment="Internal_Species" boundaryCondition="false"/>
         <species id="cG6P" name="Glucose-6-phosphate(Chloroplast)" constant="false" hasOnlySubstanceUnits="false" compartment="Internal_Species" boundaryCondition="false"/>
         <species id="c6PG" name="6-Phosphogluconate(Chloroplast)" constant="false" hasOnlySubstanceUnits="false" compartment="Internal_Species" boundaryCondition="false"/>
         <species id="cG1P" name="Glucose-1-phosphate(Chloroplast)" constant="false" hasOnlySubstanceUnits="false" compartment="Internal_Species" boundaryCondition="false"/>
         <species id="cADP_G" name="ADP-Glucose(Chloroplast)" constant="false" hasOnlySubstanceUnits="false" compartment="Internal_Species" boundaryCondition="false"/>
         <species id="PPi" name="Pyrophosphate" constant="false" hasOnlySubstanceUnits="false" compartment="External_Species" boundaryCondition="true"/>
         <species id="Starch" name="Starch" constant="false" hasOnlySubstanceUnits="false" compartment="Internal_Species" boundaryCondition="false"/>
         <species id="AMP" name="Adenosinemonophasphate" constant="false" hasOnlySubstanceUnits="false" compartment="External_Species" boundaryCondition="true"/>
         <species id="cPYR" name="Pyruvate(Chloroplast)" constant="false" hasOnlySubstanceUnits="false" compartment="Internal_Species" boundaryCondition="false"/>
         <species id="cMAL" name="Malate(Chloroplast)" constant="false" hasOnlySubstanceUnits="false" compartment="Internal_Species" boundaryCondition="false"/>
         <species id="NADH" name="Nicotinamide_reduced" constant="false" hasOnlySubstanceUnits="false" compartment="Internal_Species" boundaryCondition="false"/>
         <species id="NAD" name="Nicotinamide_oxidized" constant="false" hasOnlySubstanceUnits="false" compartment="External_Species" boundaryCondition="true"/>
         <species id="cOXA" name="Oxaloacetate(Chloroplast)" constant="false" hasOnlySubstanceUnits="false" compartment="Internal_Species" boundaryCondition="false"/>
         <species id="cASP" name="Aspartate(Chloroplast)" constant="false" hasOnlySubstanceUnits="false" compartment="Internal_Species" boundaryCondition="false"/>
         <species id="cAKG" name="Alpha-ketoglutarate(Chloroplast)" constant="false" hasOnlySubstanceUnits="false" compartment="Internal_Species" boundaryCondition="false"/>
         <species id="cGLU" name="Glutamate(Chloroplast)" constant="false" hasOnlySubstanceUnits="false" compartment="Internal_Species" boundaryCondition="false"/>
         <species id="MAL" name="Malate" constant="false" hasOnlySubstanceUnits="false" compartment="Internal_Species" boundaryCondition="false"/>
         <species id="PYR" name="Pyruvate" constant="false" hasOnlySubstanceUnits="false" compartment="Internal_Species" boundaryCondition="false"/>
         <species id="OXA" name="Oxaloacetate" constant="false" hasOnlySubstanceUnits="false" compartment="Internal_Species" boundaryCondition="false"/>
         <species id="PEP" name="Phosphoenolpyruvate" constant="false" hasOnlySubstanceUnits="false" compartment="Internal_Species" boundaryCondition="false"/>
         <species id="cGLYCOL2P" name="Glycolate-2P(Chloroplast)" constant="false" hasOnlySubstanceUnits="false" compartment="Internal_Species" boundaryCondition="false"/>
         <species id="cGLYCOL" name="Glycolate(Chloroplast)" constant="false" hasOnlySubstanceUnits="false" compartment="Internal_Species" boundaryCondition="false"/>
         <species id="GLYOX" name="Glyoxylate" constant="false" hasOnlySubstanceUnits="false" compartment="Internal_Species" boundaryCondition="false"/>
         <species id="GLYCOL" name="Glycolate" constant="false" hasOnlySubstanceUnits="false" compartment="Internal_Species" boundaryCondition="false"/>
         <species id="SER" name="Serine" constant="false" hasOnlySubstanceUnits="false" compartment="Internal_Species" boundaryCondition="false"/>
         <species id="GLY" name="Glycine" constant="false" hasOnlySubstanceUnits="false" compartment="Internal_Species" boundaryCondition="false"/>
         <species id="HydPyr" name="3-Hydroxypyruvate" constant="false" hasOnlySubstanceUnits="false" compartment="Internal_Species" boundaryCondition="false"/>
         <species id="GLYCA" name="Glycerate" constant="false" hasOnlySubstanceUnits="false" compartment="Internal_Species" boundaryCondition="false"/>
         <species id="3PG" name="Glycerate-3-phosphate" constant="false" hasOnlySubstanceUnits="false" compartment="Internal_Species" boundaryCondition="false"/>
         <species id="GA" name="Glyceraldehyde" constant="false" hasOnlySubstanceUnits="false" compartment="Internal_Species" boundaryCondition="false"/>
         <species id="GLYC" name="Glycerol" constant="false" hasOnlySubstanceUnits="false" compartment="Internal_Species" boundaryCondition="false"/>
         <species id="THF" name="Tetrahydrofolate" constant="false" hasOnlySubstanceUnits="false" compartment="Internal_Species" boundaryCondition="false"/>
         <species id="METHF" name="5,10-Methylene-THF" constant="false" hasOnlySubstanceUnits="false" compartment="Internal_Species" boundaryCondition="false"/>
         <species id="NH4___" name="Ammonium" constant="false" hasOnlySubstanceUnits="false" compartment="Internal_Species" boundaryCondition="false"/>
         <species id="ALA" name="Alanine" constant="false" hasOnlySubstanceUnits="false" compartment="Internal_Species" boundaryCondition="false"/>
         <species id="G6P" name="Glucose-6-phosphate" constant="false" hasOnlySubstanceUnits="false" compartment="Internal_Species" boundaryCondition="false"/>
         <species id="G1P" name="Glucose-1-phosphate" constant="false" hasOnlySubstanceUnits="false" compartment="Internal_Species" boundaryCondition="false"/>
         <species id="F6P" name="Fructose-6-phosphate" constant="false" hasOnlySubstanceUnits="false" compartment="Internal_Species" boundaryCondition="false"/>
         <species id="F16P" name="Fructose-1,6-bisphosphate" constant="false" hasOnlySubstanceUnits="false" compartment="Internal_Species" boundaryCondition="false"/>
         <species id="GAP" name="Glyceraldehyde-3-phosphate" constant="false" hasOnlySubstanceUnits="false" compartment="Internal_Species" boundaryCondition="false"/>
         <species id="DHAP" name="Dihydroxyacetone-P" constant="false" hasOnlySubstanceUnits="false" compartment="Internal_Species" boundaryCondition="false"/>
         <species id="CARB" name="Carbohydrates" constant="false" hasOnlySubstanceUnits="false" compartment="Internal_Species" boundaryCondition="false"/>
         <species id="6PG" name="6-Phosphogluconate" constant="false" hasOnlySubstanceUnits="false" compartment="Internal_Species" boundaryCondition="false"/>
         <species id="RU5P" name="Ribulose-5-phosphate" constant="false" hasOnlySubstanceUnits="false" compartment="Internal_Species" boundaryCondition="false"/>
         <species id="R5P" name="Ribose-5-phosphate" constant="false" hasOnlySubstanceUnits="false" compartment="Internal_Species" boundaryCondition="false"/>
         <species id="X5P" name="Xylulose-5-phosphate" constant="false" hasOnlySubstanceUnits="false" compartment="Internal_Species" boundaryCondition="false"/>
         <species id="S7P" name="Sedoheptulose-7-phosphate" constant="false" hasOnlySubstanceUnits="false" compartment="Internal_Species" boundaryCondition="false"/>
         <species id="E4P" name="Erythrose-4-phosphate" constant="false" hasOnlySubstanceUnits="false" compartment="Internal_Species" boundaryCondition="false"/>
         <species id="CoA" name="Coenzyme_A" constant="false" hasOnlySubstanceUnits="false" compartment="External_Species" boundaryCondition="true"/>
         <species id="mPYR" name="Pyruvate(Mitochondrium)" constant="false" hasOnlySubstanceUnits="false" compartment="Internal_Species" boundaryCondition="false"/>
         <species id="mAcCoA" name="Acetyl-CoA(Mitochondrium)" constant="false" hasOnlySubstanceUnits="false" compartment="Internal_Species" boundaryCondition="false"/>
         <species id="mOXA" name="Oxaloacetate(Mitochondrium)" constant="false" hasOnlySubstanceUnits="false" compartment="Internal_Species" boundaryCondition="false"/>
         <species id="mCIT" name="Citrate(Mitochondium)" constant="false" hasOnlySubstanceUnits="false" compartment="Internal_Species" boundaryCondition="false"/>
         <species id="mAKG" name="Alpha-ketoglutarate(Mitochondrium)" constant="false" hasOnlySubstanceUnits="false" compartment="Internal_Species" boundaryCondition="false"/>
         <species id="mSUCCoA" name="SuccinylCoenzymeA(Mitochondrium)" constant="false" hasOnlySubstanceUnits="false" compartment="Internal_Species" boundaryCondition="false"/>
         <species id="mSUC" name="Succinate(Mitochondrium)" constant="false" hasOnlySubstanceUnits="false" compartment="Internal_Species" boundaryCondition="false"/>
         <species id="mFUM" name="Fumarate(Mitochondrium)" constant="false" hasOnlySubstanceUnits="false" compartment="Internal_Species" boundaryCondition="false"/>
         <species id="mMAL" name="Malate(Mitochondrium)" constant="false" hasOnlySubstanceUnits="false" compartment="Internal_Species" boundaryCondition="false"/>
         <species id="FAD" name="Flavin_adenine_dinucleotide_oxidized" constant="false" hasOnlySubstanceUnits="false" compartment="External_Species" boundaryCondition="true"/>
         <species id="FADH2" name="Flavin_adenine_dinucleotide_reduced" constant="false" hasOnlySubstanceUnits="false" compartment="Internal_Species" boundaryCondition="false"/>
         <species id="DHA" name="Dihydroxyacetone" constant="false" hasOnlySubstanceUnits="false" compartment="Internal_Species" boundaryCondition="false"/>
         <species id="cGLYC" name="Glycerol(Chloroplast)" constant="false" hasOnlySubstanceUnits="false" compartment="Internal_Species" boundaryCondition="false"/>
         <species id="GLYC3P" name="Glycerol-3-phosphate" constant="false" hasOnlySubstanceUnits="false" compartment="Internal_Species" boundaryCondition="false"/>
         <species id="cGLYC3P" name="Glycerol-3-phosphate(Chloroplast)" constant="false" hasOnlySubstanceUnits="false" compartment="Internal_Species" boundaryCondition="false"/>
         <species id="NO3" name="Nitrate" constant="false" hasOnlySubstanceUnits="false" compartment="Internal_Species" boundaryCondition="false"/>
         <species id="NO2" name="Nitrite" constant="false" hasOnlySubstanceUnits="false" compartment="Internal_Species" boundaryCondition="false"/>
         <species id="cSO4" name="Sulfate(Chloroplast)" constant="false" hasOnlySubstanceUnits="false" compartment="Internal_Species" boundaryCondition="false"/>
         <species id="cAPS" name="Adenylyl_sulfate(Chloroplast)" constant="false" hasOnlySubstanceUnits="false" compartment="Internal_Species" boundaryCondition="false"/>
         <species id="cSO3" name="Sulfite(Chloroplast)" constant="false" hasOnlySubstanceUnits="false" compartment="Internal_Species" boundaryCondition="false"/>
         <species id="cH2S" name="Hydrogen_sulfide(Chloroplast)" constant="false" hasOnlySubstanceUnits="false" compartment="External_Species" boundaryCondition="true"/>
         <species id="CMP" name="Cytidine_monophosphate" constant="false" hasOnlySubstanceUnits="false" compartment="External_Species" boundaryCondition="true"/>
         <species id="CDP" name="Cytidine_diphosphate" constant="false" hasOnlySubstanceUnits="false" compartment="External_Species" boundaryCondition="true"/>
         <species id="cDXP" name="Deoxy-xylulose-5-phosphate(Chlorplast)" constant="false" hasOnlySubstanceUnits="false" compartment="Internal_Species" boundaryCondition="false"/>
         <species id="cIPP" name="Isopentyl-pyrophosphate(Chloroplast)" constant="false" hasOnlySubstanceUnits="false" compartment="Internal_Species" boundaryCondition="false"/>
         <species id="CTP" name="Cytidine" constant="false" hasOnlySubstanceUnits="false" compartment="Internal_Species" boundaryCondition="false"/>
         <species id="cDMAPP" name="Dimethylallyl-pyrophosphate(Chloroplast)" constant="false" hasOnlySubstanceUnits="false" compartment="Internal_Species" boundaryCondition="false"/>
         <species id="cGGPP" name="Geranylgeranyl-pyrophosphate(Chloroplast)" constant="false" hasOnlySubstanceUnits="false" compartment="Internal_Species" boundaryCondition="false"/>
         <species id="cPHYT" name="Phytoene(Chloroplast)" constant="false" hasOnlySubstanceUnits="false" compartment="Internal_Species" boundaryCondition="false"/>
         <species id="cZCAR" name="Zeta-carotene(Chloroplast)" constant="false" hasOnlySubstanceUnits="false" compartment="Internal_Species" boundaryCondition="false"/>
         <species id="cLYC" name="Lycopene(Chloroplast)" constant="false" hasOnlySubstanceUnits="false" compartment="Internal_Species" boundaryCondition="false"/>
         <species id="cBCAR" name="Beta-carotene(Chloroplast)" constant="false" hasOnlySubstanceUnits="false" compartment="Internal_Species" boundaryCondition="false"/>
         <species id="cZEA" name="Zeaxanthin(Chloroplast)" constant="false" hasOnlySubstanceUnits="false" compartment="Internal_Species" boundaryCondition="false"/>
         <species id="cVIO" name="Violaxanthin(Chloroplast)" constant="false" hasOnlySubstanceUnits="false" compartment="External_Species" boundaryCondition="true"/>
         <species id="cLUT" name="Lutein(Chloroplast)" constant="false" hasOnlySubstanceUnits="false" compartment="External_Species" boundaryCondition="true"/>
         <species id="cACAR" name="Alpha-Carotene(Chloroplast)" constant="false" hasOnlySubstanceUnits="false" compartment="Internal_Species" boundaryCondition="false"/>
         <species id="BCAR_P" name="Beta-Carotene_P" constant="false" hasOnlySubstanceUnits="false" compartment="External_Species" boundaryCondition="true"/>
         <species id="ASP" name="Aspartate" constant="false" hasOnlySubstanceUnits="false" compartment="Internal_Species" boundaryCondition="false"/>
         <species id="AKG" name="Alpha-ketoglutarate" constant="false" hasOnlySubstanceUnits="false" compartment="Internal_Species" boundaryCondition="false"/>
         <species id="GLU" name="Glutamate" constant="false" hasOnlySubstanceUnits="false" compartment="Internal_Species" boundaryCondition="false"/>
         <species id="Light_ex" name="External_Light" constant="false" hasOnlySubstanceUnits="false" compartment="External_Species" boundaryCondition="true"/>
         <species id="CO2_ex" name="External_Carbon_dioxide" constant="false" hasOnlySubstanceUnits="false" compartment="External_Species" boundaryCondition="true"/>
         <species id="O2_ex" name="External_Oxygen" constant="false" hasOnlySubstanceUnits="false" compartment="External_Species" boundaryCondition="true"/>
         <species id="SO4_ex" name="External_Sulfate" constant="false" hasOnlySubstanceUnits="false" compartment="External_Species" boundaryCondition="true"/>
         <species id="NO3_ex" name="External_nitrate" constant="false" hasOnlySubstanceUnits="false" compartment="External_Species" boundaryCondition="true"/>
         <species id="NH4_ex" name="External_ammonium" constant="false" hasOnlySubstanceUnits="false" compartment="External_Species" boundaryCondition="true"/>
         <species id="Mg2_ex" name="External_Magnesium" constant="false" hasOnlySubstanceUnits="false" compartment="External_Species" boundaryCondition="true"/>
         <species id="Mg2___" name="Magnesium" constant="false" hasOnlySubstanceUnits="false" compartment="Internal_Species" boundaryCondition="false"/>
         <species id="H2O_ex" name="External_Water" constant="false" hasOnlySubstanceUnits="false" compartment="External_Species" boundaryCondition="true"/>
         <species id="Pi_ex" name="External_Orthophosphate" constant="false" hasOnlySubstanceUnits="false" compartment="External_Species" boundaryCondition="true"/>
         <species id="GLN" name="Glutamine" constant="false" hasOnlySubstanceUnits="false" compartment="Internal_Species" boundaryCondition="false"/>
         <species id="CYS" name="Cysteine" constant="false" hasOnlySubstanceUnits="false" compartment="Internal_Species" boundaryCondition="false"/>
         <species id="Ace" name="Acetate" constant="false" hasOnlySubstanceUnits="false" compartment="External_Species" boundaryCondition="true"/>
         <species id="AcCoA" name="Acetyl-CoA" constant="false" hasOnlySubstanceUnits="false" compartment="Internal_Species" boundaryCondition="false"/>
         <species id="THR" name="Threonine" constant="false" hasOnlySubstanceUnits="false" compartment="Internal_Species" boundaryCondition="false"/>
         <species id="2OXOB" name="2-Oxobutanoate" constant="false" hasOnlySubstanceUnits="false" compartment="Internal_Species" boundaryCondition="false"/>
         <species id="ILE" name="Isoleucine" constant="false" hasOnlySubstanceUnits="false" compartment="Internal_Species" boundaryCondition="false"/>
         <species id="CHO" name="Chorismate" constant="false" hasOnlySubstanceUnits="false" compartment="Internal_Species" boundaryCondition="false"/>
         <species id="PRE" name="Prephanate" constant="false" hasOnlySubstanceUnits="false" compartment="Internal_Species" boundaryCondition="false"/>
         <species id="PHE" name="Phenylalanine" constant="false" hasOnlySubstanceUnits="false" compartment="Internal_Species" boundaryCondition="false"/>
         <species id="TYR" name="Tyrosine" constant="false" hasOnlySubstanceUnits="false" compartment="Internal_Species" boundaryCondition="false"/>
         <species id="ANTH" name="Anthranilate" constant="false" hasOnlySubstanceUnits="false" compartment="Internal_Species" boundaryCondition="false"/>
         <species id="PRPP" name="Phosphorybosylpyrophosphate" constant="false" hasOnlySubstanceUnits="false" compartment="Internal_Species" boundaryCondition="false"/>
         <species id="TRYP" name="Tryptophan" constant="false" hasOnlySubstanceUnits="false" compartment="Internal_Species" boundaryCondition="false"/>
         <species id="AICAR" name="5-Aminoimidazole-4-carboxamide" constant="false" hasOnlySubstanceUnits="false" compartment="Internal_Species" boundaryCondition="false"/>
         <species id="HIS" name="Histidine" constant="false" hasOnlySubstanceUnits="false" compartment="Internal_Species" boundaryCondition="false"/>
         <species id="VAL" name="Valine" constant="false" hasOnlySubstanceUnits="false" compartment="Internal_Species" boundaryCondition="false"/>
         <species id="LEU" name="Leucine" constant="false" hasOnlySubstanceUnits="false" compartment="Internal_Species" boundaryCondition="false"/>
         <species id="HCYS" name="Homocysteine" constant="false" hasOnlySubstanceUnits="false" compartment="Internal_Species" boundaryCondition="false"/>
         <species id="MTHF" name="Methyl-THF" constant="false" hasOnlySubstanceUnits="false" compartment="Internal_Species" boundaryCondition="false"/>
         <species id="MET" name="Methionine" constant="false" hasOnlySubstanceUnits="false" compartment="Internal_Species" boundaryCondition="false"/>
         <species id="HSER" name="Homoserine" constant="false" hasOnlySubstanceUnits="false" compartment="Internal_Species" boundaryCondition="false"/>
         <species id="ASA" name="L-Aspartic" constant="false" hasOnlySubstanceUnits="false" compartment="Internal_Species" boundaryCondition="false"/>
         <species id="ASN" name="Asparagine" constant="false" hasOnlySubstanceUnits="false" compartment="Internal_Species" boundaryCondition="false"/>
         <species id="CaP" name="Carbamoyl" constant="false" hasOnlySubstanceUnits="false" compartment="Internal_Species" boundaryCondition="false"/>
         <species id="FUM" name="Fumarate" constant="false" hasOnlySubstanceUnits="false" compartment="External_Species" boundaryCondition="true"/>
         <species id="ARG" name="Arginine" constant="false" hasOnlySubstanceUnits="false" compartment="Internal_Species" boundaryCondition="false"/>
         <species id="SUC" name="Succinate" constant="false" hasOnlySubstanceUnits="false" compartment="External_Species" boundaryCondition="true"/>
         <species id="LYS" name="Lysine" constant="false" hasOnlySubstanceUnits="false" compartment="Internal_Species" boundaryCondition="false"/>
         <species id="DHF" name="Dihydrofolate" constant="false" hasOnlySubstanceUnits="false" compartment="Internal_Species" boundaryCondition="false"/>
         <species id="5FTHF" name="5-Formyl-THF" constant="false" hasOnlySubstanceUnits="false" compartment="Internal_Species" boundaryCondition="false"/>
         <species id="MYLTHF" name="5,10-Methenyl-THF" constant="false" hasOnlySubstanceUnits="false" compartment="Internal_Species" boundaryCondition="false"/>
         <species id="N10FTHF" name="10-Formyl-THF" constant="false" hasOnlySubstanceUnits="false" compartment="Internal_Species" boundaryCondition="false"/>
         <species id="FORM" name="Formic_acid" constant="false" hasOnlySubstanceUnits="false" compartment="External_Species" boundaryCondition="true"/>
         <species id="ACP" name="Acetyl-carrier" constant="false" hasOnlySubstanceUnits="false" compartment="Internal_Species" boundaryCondition="false"/>
         <species id="AcACP" name="Acetyl-ACP" constant="false" hasOnlySubstanceUnits="false" compartment="Internal_Species" boundaryCondition="false"/>
         <species id="MalCoA" name="Malonyl-CoA" constant="false" hasOnlySubstanceUnits="false" compartment="Internal_Species" boundaryCondition="false"/>
         <species id="MalACP" name="Malonyl-ACP" constant="false" hasOnlySubstanceUnits="false" compartment="Internal_Species" boundaryCondition="false"/>
         <species id="C12_0ACP" name="Dodecanoyl-ACP" constant="false" hasOnlySubstanceUnits="false" compartment="Internal_Species" boundaryCondition="false"/>
         <species id="C14_0ACP" name="Tetradecanoyl-ACP" constant="false" hasOnlySubstanceUnits="false" compartment="Internal_Species" boundaryCondition="false"/>
         <species id="C16_0ACP" name="Hexadecanoyl-ACP" constant="false" hasOnlySubstanceUnits="false" compartment="Internal_Species" boundaryCondition="false"/>
         <species id="C16_1ACP" name="Trans-Hexadec-2-enoyl-ACP" constant="false" hasOnlySubstanceUnits="false" compartment="Internal_Species" boundaryCondition="false"/>
         <species id="C16_2ACP" name="Hexadecadienoic" constant="false" hasOnlySubstanceUnits="false" compartment="Internal_Species" boundaryCondition="false"/>
         <species id="UMP" name="Uridine" constant="false" hasOnlySubstanceUnits="false" compartment="External_Species" boundaryCondition="true"/>
         <species id="UDP" name="Uridine" constant="false" hasOnlySubstanceUnits="false" compartment="External_Species" boundaryCondition="true"/>
         <species id="UTP" name="Uridine" constant="false" hasOnlySubstanceUnits="false" compartment="Internal_Species" boundaryCondition="false"/>
         <species id="IMP" name="Inosine" constant="false" hasOnlySubstanceUnits="false" compartment="External_Species" boundaryCondition="true"/>
         <species id="GMP" name="Guanosine" constant="false" hasOnlySubstanceUnits="false" compartment="External_Species" boundaryCondition="true"/>
         <species id="GDP" name="Guanosine" constant="false" hasOnlySubstanceUnits="false" compartment="External_Species" boundaryCondition="true"/>
         <species id="GTP" name="Guanosine" constant="false" hasOnlySubstanceUnits="false" compartment="Internal_Species" boundaryCondition="false"/>
         <species id="dTTP" name="Deoxy" constant="false" hasOnlySubstanceUnits="false" compartment="Internal_Species" boundaryCondition="false"/>
         <species id="dCTP" name="Deoxy" constant="false" hasOnlySubstanceUnits="false" compartment="Internal_Species" boundaryCondition="false"/>
         <species id="dGTP" name="Deoxy" constant="false" hasOnlySubstanceUnits="false" compartment="Internal_Species" boundaryCondition="false"/>
         <species id="dATP" name="Deoxy" constant="false" hasOnlySubstanceUnits="false" compartment="Internal_Species" boundaryCondition="false"/>
         <species id="C16_3ACP" name="Hexadecatrienoic" constant="false" hasOnlySubstanceUnits="false" compartment="Internal_Species" boundaryCondition="false"/>
         <species id="C18_0ACP" name="Octadecanoyl-ACP" constant="false" hasOnlySubstanceUnits="false" compartment="Internal_Species" boundaryCondition="false"/>
         <species id="C18_1ACP" name="Cis-11-ocadecanoate-ACP" constant="false" hasOnlySubstanceUnits="false" compartment="Internal_Species" boundaryCondition="false"/>
         <species id="C18_2ACP" name="Linoleic" constant="false" hasOnlySubstanceUnits="false" compartment="Internal_Species" boundaryCondition="false"/>
         <species id="C18_3ACP" name="Alpha-linoleic" constant="false" hasOnlySubstanceUnits="false" compartment="Internal_Species" boundaryCondition="false"/>
         <species id="H2O2" name="Hydrogen" constant="false" hasOnlySubstanceUnits="false" compartment="External_Species" boundaryCondition="true"/>
         <species id="DNA" name="Deoxyribonucleic" constant="false" hasOnlySubstanceUnits="false" compartment="Internal_Species" boundaryCondition="false"/>
         <species id="RNA" name="Ribonucleic" constant="false" hasOnlySubstanceUnits="false" compartment="Internal_Species" boundaryCondition="false"/>
         <species id="cAdMET" name="S-Adenosyl-L-methionine(Chloroplast)" constant="false" hasOnlySubstanceUnits="false" compartment="Internal_Species" boundaryCondition="false"/>
         <species id="cAd" name="Adenosine(Chloroplast)" constant="false" hasOnlySubstanceUnits="false" compartment="Internal_Species" boundaryCondition="false"/>
         <species id="cAdHCYS" name="S-Adenosyl-L-homocysteine(Chloroplast)" constant="false" hasOnlySubstanceUnits="false" compartment="Internal_Species" boundaryCondition="false"/>
         <species id="cPPorphyrin" name="Protoporphyrine(Chloroplast)" constant="false" hasOnlySubstanceUnits="false" compartment="Internal_Species" boundaryCondition="false"/>
         <species id="cPhytyl_PP" name="Phytyl-diphosphate(Chloroplast)" constant="false" hasOnlySubstanceUnits="false" compartment="Internal_Species" boundaryCondition="false"/>
         <species id="Chlorophyll" name="Chlorophyll" constant="false" hasOnlySubstanceUnits="false" compartment="Internal_Species" boundaryCondition="false"/>
         <species id="cGLN" name="Glutamine(Chloroplast)" constant="false" hasOnlySubstanceUnits="false" compartment="Internal_Species" boundaryCondition="false"/>
         <species id="cCO2" name="Carbon_dioxide(Chloroplast)" constant="false" hasOnlySubstanceUnits="false" compartment="Internal_Species" boundaryCondition="false"/>
         <species id="cHCO3" name="Bicarbonate(Chloroplast)" constant="false" hasOnlySubstanceUnits="false" compartment="Internal_Species" boundaryCondition="false"/>
         <species id="HCO3" name="Bicarbonate" constant="false" hasOnlySubstanceUnits="false" compartment="Internal_Species" boundaryCondition="false"/>
         <species id="mHCO3" name="Bicarbonate(Mitochondrium)" constant="false" hasOnlySubstanceUnits="false" compartment="Internal_Species" boundaryCondition="false"/>
         <species id="mCO2" name="Carbon_dioxide(Mitochondrium)" constant="false" hasOnlySubstanceUnits="false" compartment="Internal_Species" boundaryCondition="false"/>
         <species id="cNO2" name="Nitrite(Chloroplast)" constant="false" hasOnlySubstanceUnits="false" compartment="Internal_Species" boundaryCondition="false"/>
         <species id="FA" name="Fatty_acids" constant="false" hasOnlySubstanceUnits="false" compartment="Internal_Species" boundaryCondition="false"/>
         <species id="PA" name="Phosphatidic_acid" constant="false" hasOnlySubstanceUnits="false" compartment="Internal_Species" boundaryCondition="false"/>
         <species id="C16_4ACP" name="Hexadecatetraenoic_acid" constant="false" hasOnlySubstanceUnits="false" compartment="Internal_Species" boundaryCondition="false"/>
         <species id="AG3P" name="Acylglycerol_3_phosphate" constant="false" hasOnlySubstanceUnits="false" compartment="Internal_Species" boundaryCondition="false"/>
         <species id="DAG3P" name="Diacylglycerol-3-phosphate" constant="false" hasOnlySubstanceUnits="false" compartment="Internal_Species" boundaryCondition="false"/>
         <species id="DAG" name="Diacylglycerol" constant="false" hasOnlySubstanceUnits="false" compartment="Internal_Species" boundaryCondition="false"/>
         <species id="TAG" name="Triacylglycerol" constant="false" hasOnlySubstanceUnits="false" compartment="Internal_Species" boundaryCondition="false"/>
         <species id="TAG_P" name="Triacylglycerol_produced" constant="false" hasOnlySubstanceUnits="false" compartment="External_Species" boundaryCondition="true"/>
         <species id="PROTEIN" name="Protein" constant="false" hasOnlySubstanceUnits="false" compartment="Internal_Species" boundaryCondition="false"/>
         <species id="BIOMASS" name="Biomass" constant="false" hasOnlySubstanceUnits="false" compartment="External_Species" boundaryCondition="true"/>
         <species id="HCO3_ex" name="Bicarbonate_external" constant="false" hasOnlySubstanceUnits="false" compartment="External_Species" boundaryCondition="true"/>
         <species id="Starch_P" name="External_Starch" constant="false" hasOnlySubstanceUnits="false" compartment="External_Species" boundaryCondition="true"/>
         <species id="Chlorophyll_P" name="Chlorophyll_produced" constant="false" hasOnlySubstanceUnits="false" compartment="External_Species" boundaryCondition="true"/>
         <species id="PROTEIN_P" name="Protein_produced" constant="false" hasOnlySubstanceUnits="false" compartment="External_Species" boundaryCondition="true"/>
         <species id="CARB_P" name="Carbohydrates_produced" constant="false" hasOnlySubstanceUnits="false" compartment="External_Species" boundaryCondition="true"/>
         <species id="GLYC_P" name="Glycerol_produced" constant="false" hasOnlySubstanceUnits="false" compartment="External_Species" boundaryCondition="true"/>
         <species id="cPRO" name="Proline_Chloroplast" constant="false" hasOnlySubstanceUnits="false" compartment="Internal_Species" boundaryCondition="false"/>
         <species id="cHydPro" name="Hydroproline_Chloroplast" constant="false" hasOnlySubstanceUnits="false" compartment="Internal_Species" boundaryCondition="false"/>
         <species id="GLUC" name="Glucose" constant="false" hasOnlySubstanceUnits="false" compartment="Internal_Species" boundaryCondition="false"/>
      </listOfSpecies>
      <listOfReactions>
         <reaction id="Light1" name="Light1" fast="false" fbc:lowerFluxBound="par1" fbc:upperFluxBound="par2" reversible="false">
            <listOfReactants>
               <speciesReference species="Light" stoichiometry="8" constant="true"/>
               <speciesReference species="ADP" stoichiometry="3" constant="true"/>
               <speciesReference species="Pi" stoichiometry="3" constant="true"/>
               <speciesReference species="H___" stoichiometry="1" constant="true"/>
               <speciesReference species="NADP" stoichiometry="2" constant="true"/>
            </listOfReactants>
            <listOfProducts>
               <speciesReference species="O2" stoichiometry="1" constant="true"/>
               <speciesReference species="H2O" stoichiometry="1" constant="true"/>
               <speciesReference species="NADPH" stoichiometry="2" constant="true"/>
               <speciesReference species="ATP" stoichiometry="3" constant="true"/>
            </listOfProducts>
         </reaction>
         <reaction id="Cal01" name="Cal01" fast="false" fbc:lowerFluxBound="par1" fbc:upperFluxBound="par2" reversible="false">
            <listOfReactants>
               <speciesReference species="H2O" stoichiometry="1" constant="true"/>
               <speciesReference species="cRu15DP" stoichiometry="1" constant="true"/>
               <speciesReference species="cCO2" stoichiometry="1" constant="true"/>
            </listOfReactants>
            <listOfProducts>
               <speciesReference species="H___" stoichiometry="2" constant="true"/>
               <speciesReference species="c3PG" stoichiometry="2" constant="true"/>
            </listOfProducts>
         </reaction>
         <reaction id="Cal02" name="Cal02" fast="false" fbc:lowerFluxBound="par1" fbc:upperFluxBound="par2" reversible="false">
            <listOfReactants>
               <speciesReference species="NADPH" stoichiometry="1" constant="true"/>
               <speciesReference species="ATP" stoichiometry="1" constant="true"/>
               <speciesReference species="c3PG" stoichiometry="1" constant="true"/>
            </listOfReactants>
            <listOfProducts>
               <speciesReference species="ADP" stoichiometry="1" constant="true"/>
               <speciesReference species="NADP" stoichiometry="1" constant="true"/>
               <speciesReference species="H2O" stoichiometry="1" constant="true"/>
               <speciesReference species="cGAP" stoichiometry="1" constant="true"/>
            </listOfProducts>
         </reaction>
         <reaction id="Cal03" name="Cal03" fast="false" fbc:lowerFluxBound="par3" fbc:upperFluxBound="par2" reversible="true">
            <listOfReactants>
               <speciesReference species="cGAP" stoichiometry="1" constant="true"/>
            </listOfReactants>
            <listOfProducts>
               <speciesReference species="cDHAP" stoichiometry="1" constant="true"/>
            </listOfProducts>
         </reaction>
         <reaction id="Cal04" name="Cal04" fast="false" fbc:lowerFluxBound="par3" fbc:upperFluxBound="par2" reversible="true">
            <listOfReactants>
               <speciesReference species="cGAP" stoichiometry="1" constant="true"/>
               <speciesReference species="cDHAP" stoichiometry="1" constant="true"/>
            </listOfReactants>
            <listOfProducts>
               <speciesReference species="cF16P" stoichiometry="1" constant="true"/>
            </listOfProducts>
         </reaction>
         <reaction id="Cal05" name="Cal05" fast="false" fbc:lowerFluxBound="par3" fbc:upperFluxBound="par2" reversible="true">
            <listOfReactants>
               <speciesReference species="H2O" stoichiometry="1" constant="true"/>
               <speciesReference species="cF16P" stoichiometry="1" constant="true"/>
            </listOfReactants>
            <listOfProducts>
               <speciesReference species="Pi" stoichiometry="1" constant="true"/>
               <speciesReference species="cF6P" stoichiometry="1" constant="true"/>
            </listOfProducts>
         </reaction>
         <reaction id="Cal06" name="Cal06" fast="false" fbc:lowerFluxBound="par3" fbc:upperFluxBound="par2" reversible="true">
            <listOfReactants>
               <speciesReference species="cGAP" stoichiometry="1" constant="true"/>
               <speciesReference species="cF6P" stoichiometry="1" constant="true"/>
            </listOfReactants>
            <listOfProducts>
               <speciesReference species="cE4P" stoichiometry="1" constant="true"/>
               <speciesReference species="cX5P" stoichiometry="1" constant="true"/>
            </listOfProducts>
         </reaction>
         <reaction id="Cal07" name="Cal07" fast="false" fbc:lowerFluxBound="par3" fbc:upperFluxBound="par2" reversible="true">
            <listOfReactants>
               <speciesReference species="H2O" stoichiometry="1" constant="true"/>
               <speciesReference species="cGAP" stoichiometry="1" constant="true"/>
               <speciesReference species="cE4P" stoichiometry="1" constant="true"/>
            </listOfReactants>
            <listOfProducts>
               <speciesReference species="Pi" stoichiometry="1" constant="true"/>
               <speciesReference species="cS7P" stoichiometry="1" constant="true"/>
            </listOfProducts>
         </reaction>
         <reaction id="Cal08" name="Cal08" fast="false" fbc:lowerFluxBound="par3" fbc:upperFluxBound="par2" reversible="true">
            <listOfReactants>
               <speciesReference species="cGAP" stoichiometry="1" constant="true"/>
               <speciesReference species="cS7P" stoichiometry="1" constant="true"/>
            </listOfReactants>
            <listOfProducts>
               <speciesReference species="cX5P" stoichiometry="1" constant="true"/>
               <speciesReference species="cR5P" stoichiometry="1" constant="true"/>
            </listOfProducts>
         </reaction>
         <reaction id="Cal09" name="Cal09" fast="false" fbc:lowerFluxBound="par3" fbc:upperFluxBound="par2" reversible="true">
            <listOfReactants>
               <speciesReference species="cX5P" stoichiometry="1" constant="true"/>
            </listOfReactants>
            <listOfProducts>
               <speciesReference species="cRu5P" stoichiometry="1" constant="true"/>
            </listOfProducts>
         </reaction>
         <reaction id="Cal10" name="Cal10" fast="false" fbc:lowerFluxBound="par3" fbc:upperFluxBound="par2" reversible="true">
            <listOfReactants>
               <speciesReference species="cR5P" stoichiometry="1" constant="true"/>
            </listOfReactants>
            <listOfProducts>
               <speciesReference species="cRu5P" stoichiometry="1" constant="true"/>
            </listOfProducts>
         </reaction>
         <reaction id="Cal11" name="Cal11" fast="false" fbc:lowerFluxBound="par1" fbc:upperFluxBound="par2" reversible="false">
            <listOfReactants>
               <speciesReference species="ATP" stoichiometry="1" constant="true"/>
               <speciesReference species="cRu5P" stoichiometry="1" constant="true"/>
            </listOfReactants>
            <listOfProducts>
               <speciesReference species="ADP" stoichiometry="1" constant="true"/>
               <speciesReference species="cRu15DP" stoichiometry="1" constant="true"/>
            </listOfProducts>
         </reaction>
         <reaction id="Gluc01" name="Gluc01" fast="false" fbc:lowerFluxBound="par3" fbc:upperFluxBound="par2" reversible="true">
            <listOfReactants>
               <speciesReference species="NADP" stoichiometry="1" constant="true"/>
               <speciesReference species="H2O" stoichiometry="1" constant="true"/>
               <speciesReference species="cG6P" stoichiometry="1" constant="true"/>
            </listOfReactants>
            <listOfProducts>
               <speciesReference species="H___" stoichiometry="1" constant="true"/>
               <speciesReference species="NADPH" stoichiometry="1" constant="true"/>
               <speciesReference species="c6PG" stoichiometry="1" constant="true"/>
            </listOfProducts>
         </reaction>
         <reaction id="Gluc02" name="Gluc02" fast="false" fbc:lowerFluxBound="par3" fbc:upperFluxBound="par2" reversible="true">
            <listOfReactants>
               <speciesReference species="NADP" stoichiometry="1" constant="true"/>
               <speciesReference species="c6PG" stoichiometry="1" constant="true"/>
            </listOfReactants>
            <listOfProducts>
               <speciesReference species="H___" stoichiometry="1" constant="true"/>
               <speciesReference species="NADPH" stoichiometry="1" constant="true"/>
               <speciesReference species="cRu5P" stoichiometry="1" constant="true"/>
               <speciesReference species="cCO2" stoichiometry="1" constant="true"/>
            </listOfProducts>
         </reaction>
         <reaction id="Gluc03" name="Gluc03" fast="false" fbc:lowerFluxBound="par3" fbc:upperFluxBound="par2" reversible="true">
            <listOfReactants>
               <speciesReference species="cF6P" stoichiometry="1" constant="true"/>
            </listOfReactants>
            <listOfProducts>
               <speciesReference species="cG6P" stoichiometry="1" constant="true"/>
            </listOfProducts>
         </reaction>
         <reaction id="Gluc04" name="Gluc04" fast="false" fbc:lowerFluxBound="par3" fbc:upperFluxBound="par2" reversible="true">
            <listOfReactants>
               <speciesReference species="cG6P" stoichiometry="1" constant="true"/>
            </listOfReactants>
            <listOfProducts>
               <speciesReference species="cG1P" stoichiometry="1" constant="true"/>
            </listOfProducts>
         </reaction>
         <reaction id="Gluc05" name="Gluc05" fast="false" fbc:lowerFluxBound="par1" fbc:upperFluxBound="par2" reversible="false">
            <listOfReactants>
               <speciesReference species="ATP" stoichiometry="1" constant="true"/>
               <speciesReference species="cG1P" stoichiometry="1" constant="true"/>
            </listOfReactants>
            <listOfProducts>
               <speciesReference species="cADP_G" stoichiometry="1" constant="true"/>
               <speciesReference species="PPi" stoichiometry="1" constant="true"/>
            </listOfProducts>
         </reaction>
         <reaction id="Gluc06" name="Gluc06" fast="false" fbc:lowerFluxBound="par1" fbc:upperFluxBound="par2" reversible="false">
            <listOfReactants>
               <speciesReference species="cADP_G" stoichiometry="1" constant="true"/>
            </listOfReactants>
            <listOfProducts>
               <speciesReference species="ADP" stoichiometry="1" constant="true"/>
               <speciesReference species="Starch" stoichiometry="1" constant="true"/>
            </listOfProducts>
         </reaction>
         <reaction id="Gluc07" name="Gluc07" fast="false" fbc:lowerFluxBound="par1" fbc:upperFluxBound="par2" reversible="false">
            <listOfReactants>
               <speciesReference species="Pi" stoichiometry="1" constant="true"/>
               <speciesReference species="Starch" stoichiometry="1" constant="true"/>
            </listOfReactants>
            <listOfProducts>
               <speciesReference species="cG1P" stoichiometry="1" constant="true"/>
            </listOfProducts>
         </reaction>
         <reaction id="CAM01" name="CAM01" fast="false" fbc:lowerFluxBound="par3" fbc:upperFluxBound="par2" reversible="true">
            <listOfReactants>
               <speciesReference species="H___" stoichiometry="1" constant="true"/>
               <speciesReference species="cHCO3" stoichiometry="1" constant="true"/>
            </listOfReactants>
            <listOfProducts>
               <speciesReference species="H2O" stoichiometry="1" constant="true"/>
               <speciesReference species="cCO2" stoichiometry="1" constant="true"/>
            </listOfProducts>
         </reaction>
         <reaction id="CAM04" name="CAM04" fast="false" fbc:lowerFluxBound="par3" fbc:upperFluxBound="par2" reversible="true">
            <listOfReactants>
               <speciesReference species="cMAL" stoichiometry="1" constant="true"/>
               <speciesReference species="NAD" stoichiometry="1" constant="true"/>
            </listOfReactants>
            <listOfProducts>
               <speciesReference species="CO2" stoichiometry="1" constant="true"/>
               <speciesReference species="cPYR" stoichiometry="1" constant="true"/>
               <speciesReference species="NADH" stoichiometry="1" constant="true"/>
            </listOfProducts>
         </reaction>
         <reaction id="CAM05" name="CAM05" fast="false" fbc:lowerFluxBound="par3" fbc:upperFluxBound="par2" reversible="true">
            <listOfReactants>
               <speciesReference species="NADP" stoichiometry="1" constant="true"/>
               <speciesReference species="cMAL" stoichiometry="1" constant="true"/>
            </listOfReactants>
            <listOfProducts>
               <speciesReference species="NADPH" stoichiometry="1" constant="true"/>
               <speciesReference species="CO2" stoichiometry="1" constant="true"/>
               <speciesReference species="cPYR" stoichiometry="1" constant="true"/>
            </listOfProducts>
         </reaction>
         <reaction id="CAM06" name="CAM06" fast="false" fbc:lowerFluxBound="par1" fbc:upperFluxBound="par2" reversible="false">
            <listOfReactants>
               <speciesReference species="cMAL" stoichiometry="1" constant="true"/>
               <speciesReference species="NAD" stoichiometry="1" constant="true"/>
            </listOfReactants>
            <listOfProducts>
               <speciesReference species="H___" stoichiometry="1" constant="true"/>
               <speciesReference species="NADH" stoichiometry="1" constant="true"/>
               <speciesReference species="cOXA" stoichiometry="1" constant="true"/>
            </listOfProducts>
         </reaction>
         <reaction id="CAM07" name="CAM07" fast="false" fbc:lowerFluxBound="par3" fbc:upperFluxBound="par2" reversible="true">
            <listOfReactants>
               <speciesReference species="NADP" stoichiometry="1" constant="true"/>
               <speciesReference species="cMAL" stoichiometry="1" constant="true"/>
            </listOfReactants>
            <listOfProducts>
               <speciesReference species="H___" stoichiometry="1" constant="true"/>
               <speciesReference species="NADPH" stoichiometry="1" constant="true"/>
               <speciesReference species="cOXA" stoichiometry="1" constant="true"/>
            </listOfProducts>
         </reaction>
         <reaction id="CAM08" name="CAM08" fast="false" fbc:lowerFluxBound="par3" fbc:upperFluxBound="par2" reversible="true">
            <listOfReactants>
               <speciesReference species="cASP" stoichiometry="1" constant="true"/>
               <speciesReference species="cAKG" stoichiometry="1" constant="true"/>
            </listOfReactants>
            <listOfProducts>
               <speciesReference species="cOXA" stoichiometry="1" constant="true"/>
               <speciesReference species="cGLU" stoichiometry="1" constant="true"/>
            </listOfProducts>
         </reaction>
         <reaction id="CAM09" name="CAM09" fast="false" fbc:lowerFluxBound="par3" fbc:upperFluxBound="par2" reversible="true">
            <listOfReactants>
               <speciesReference species="NAD" stoichiometry="1" constant="true"/>
               <speciesReference species="MAL" stoichiometry="1" constant="true"/>
            </listOfReactants>
            <listOfProducts>
               <speciesReference species="CO2" stoichiometry="1" constant="true"/>
               <speciesReference species="NADH" stoichiometry="1" constant="true"/>
               <speciesReference species="PYR" stoichiometry="1" constant="true"/>
            </listOfProducts>
         </reaction>
         <reaction id="CAM10" name="CAM10" fast="false" fbc:lowerFluxBound="par3" fbc:upperFluxBound="par2" reversible="true">
            <listOfReactants>
               <speciesReference species="NADP" stoichiometry="1" constant="true"/>
               <speciesReference species="MAL" stoichiometry="1" constant="true"/>
            </listOfReactants>
            <listOfProducts>
               <speciesReference species="NADPH" stoichiometry="1" constant="true"/>
               <speciesReference species="CO2" stoichiometry="1" constant="true"/>
               <speciesReference species="PYR" stoichiometry="1" constant="true"/>
            </listOfProducts>
         </reaction>
         <reaction id="CAM12" name="CAM12" fast="false" fbc:lowerFluxBound="par1" fbc:upperFluxBound="par2" reversible="false">
            <listOfReactants>
               <speciesReference species="ATP" stoichiometry="1" constant="true"/>
               <speciesReference species="OXA" stoichiometry="1" constant="true"/>
            </listOfReactants>
            <listOfProducts>
               <speciesReference species="ADP" stoichiometry="1" constant="true"/>
               <speciesReference species="CO2" stoichiometry="1" constant="true"/>
               <speciesReference species="PEP" stoichiometry="1" constant="true"/>
            </listOfProducts>
         </reaction>
         <reaction id="CAM13" name="CAM13" fast="false" fbc:lowerFluxBound="par1" fbc:upperFluxBound="par2" reversible="false">
            <listOfReactants>
               <speciesReference species="H2O" stoichiometry="1" constant="true"/>
               <speciesReference species="CO2" stoichiometry="1" constant="true"/>
               <speciesReference species="PEP" stoichiometry="1" constant="true"/>
            </listOfReactants>
            <listOfProducts>
               <speciesReference species="Pi" stoichiometry="1" constant="true"/>
               <speciesReference species="H___" stoichiometry="1" constant="true"/>
               <speciesReference species="OXA" stoichiometry="1" constant="true"/>
            </listOfProducts>
         </reaction>
         <reaction id="CAM14" name="CAM14" fast="false" fbc:lowerFluxBound="par1" fbc:upperFluxBound="par4" reversible="false">
            <listOfReactants>
               <speciesReference species="H2O" stoichiometry="1" constant="true"/>
               <speciesReference species="ATP" stoichiometry="1" constant="true"/>
               <speciesReference species="mPYR" stoichiometry="1" constant="true"/>
               <speciesReference species="mHCO3" stoichiometry="1" constant="true"/>
            </listOfReactants>
            <listOfProducts>
               <speciesReference species="ADP" stoichiometry="1" constant="true"/>
               <speciesReference species="Pi" stoichiometry="1" constant="true"/>
               <speciesReference species="H___" stoichiometry="2" constant="true"/>
               <speciesReference species="mOXA" stoichiometry="1" constant="true"/>
            </listOfProducts>
         </reaction>
         <reaction id="Pres01" name="Pres01" fast="false" fbc:lowerFluxBound="par1" fbc:upperFluxBound="par2" reversible="false">
            <listOfReactants>
               <speciesReference species="O2" stoichiometry="1" constant="true"/>
               <speciesReference species="cRu15DP" stoichiometry="1" constant="true"/>
            </listOfReactants>
            <listOfProducts>
               <speciesReference species="c3PG" stoichiometry="1" constant="true"/>
               <speciesReference species="cGLYCOL2P" stoichiometry="1" constant="true"/>
            </listOfProducts>
         </reaction>
         <reaction id="Pres02" name="Pres02" fast="false" fbc:lowerFluxBound="par1" fbc:upperFluxBound="par2" reversible="false">
            <listOfReactants>
               <speciesReference species="H2O" stoichiometry="1" constant="true"/>
               <speciesReference species="cGLYCOL2P" stoichiometry="1" constant="true"/>
            </listOfReactants>
            <listOfProducts>
               <speciesReference species="Pi" stoichiometry="1" constant="true"/>
               <speciesReference species="cGLYCOL" stoichiometry="1" constant="true"/>
            </listOfProducts>
         </reaction>
         <reaction id="Pres03" name="Pres03" fast="false" fbc:lowerFluxBound="par3" fbc:upperFluxBound="par2" reversible="true">
            <listOfReactants>
               <speciesReference species="NAD" stoichiometry="1" constant="true"/>
               <speciesReference species="GLYCOL" stoichiometry="1" constant="true"/>
            </listOfReactants>
            <listOfProducts>
               <speciesReference species="H___" stoichiometry="1" constant="true"/>
               <speciesReference species="NADH" stoichiometry="1" constant="true"/>
               <speciesReference species="GLYOX" stoichiometry="1" constant="true"/>
            </listOfProducts>
         </reaction>
         <reaction id="Pres04" name="Pres04" fast="false" fbc:lowerFluxBound="par3" fbc:upperFluxBound="par2" reversible="true">
            <listOfReactants>
               <speciesReference species="GLYOX" stoichiometry="1" constant="true"/>
               <speciesReference species="SER" stoichiometry="1" constant="true"/>
            </listOfReactants>
            <listOfProducts>
               <speciesReference species="GLY" stoichiometry="1" constant="true"/>
               <speciesReference species="HydPyr" stoichiometry="1" constant="true"/>
            </listOfProducts>
         </reaction>
         <reaction id="Pres06" name="Pres06" fast="false" fbc:lowerFluxBound="par3" fbc:upperFluxBound="par2" reversible="true">
            <listOfReactants>
               <speciesReference species="H___" stoichiometry="1" constant="true"/>
               <speciesReference species="NADH" stoichiometry="1" constant="true"/>
               <speciesReference species="HydPyr" stoichiometry="1" constant="true"/>
            </listOfReactants>
            <listOfProducts>
               <speciesReference species="NAD" stoichiometry="1" constant="true"/>
               <speciesReference species="GLYCA" stoichiometry="1" constant="true"/>
            </listOfProducts>
         </reaction>
         <reaction id="Pres07" name="Pres07" fast="false" fbc:lowerFluxBound="par3" fbc:upperFluxBound="par2" reversible="true">
            <listOfReactants>
               <speciesReference species="ATP" stoichiometry="1" constant="true"/>
               <speciesReference species="GLYCA" stoichiometry="1" constant="true"/>
            </listOfReactants>
            <listOfProducts>
               <speciesReference species="ADP" stoichiometry="1" constant="true"/>
               <speciesReference species="3PG" stoichiometry="1" constant="true"/>
            </listOfProducts>
         </reaction>
         <reaction id="Pres08" name="Pres08" fast="false" fbc:lowerFluxBound="par3" fbc:upperFluxBound="par2" reversible="true">
            <listOfReactants>
               <speciesReference species="H2O" stoichiometry="1" constant="true"/>
               <speciesReference species="NAD" stoichiometry="1" constant="true"/>
               <speciesReference species="GA" stoichiometry="1" constant="true"/>
            </listOfReactants>
            <listOfProducts>
               <speciesReference species="H___" stoichiometry="1" constant="true"/>
               <speciesReference species="NADH" stoichiometry="1" constant="true"/>
               <speciesReference species="GLYCA" stoichiometry="1" constant="true"/>
            </listOfProducts>
         </reaction>
         <reaction id="Pres09" name="Pres09" fast="false" fbc:lowerFluxBound="par3" fbc:upperFluxBound="par2" reversible="true">
            <listOfReactants>
               <speciesReference species="NAD" stoichiometry="1" constant="true"/>
               <speciesReference species="GLYC" stoichiometry="1" constant="true"/>
            </listOfReactants>
            <listOfProducts>
               <speciesReference species="H___" stoichiometry="1" constant="true"/>
               <speciesReference species="NADH" stoichiometry="1" constant="true"/>
               <speciesReference species="GA" stoichiometry="1" constant="true"/>
            </listOfProducts>
         </reaction>
         <reaction id="Pres10" name="Pres10" fast="false" fbc:lowerFluxBound="par3" fbc:upperFluxBound="par2" reversible="true">
            <listOfReactants>
               <speciesReference species="NADP" stoichiometry="1" constant="true"/>
               <speciesReference species="GLYC" stoichiometry="1" constant="true"/>
            </listOfReactants>
            <listOfProducts>
               <speciesReference species="H___" stoichiometry="1" constant="true"/>
               <speciesReference species="NADPH" stoichiometry="1" constant="true"/>
               <speciesReference species="GA" stoichiometry="1" constant="true"/>
            </listOfProducts>
         </reaction>
         <reaction id="Pres11" name="Pres11" fast="false" fbc:lowerFluxBound="par3" fbc:upperFluxBound="par2" reversible="true">
            <listOfReactants>
               <speciesReference species="H2O" stoichiometry="1" constant="true"/>
               <speciesReference species="GLY" stoichiometry="1" constant="true"/>
               <speciesReference species="METHF" stoichiometry="1" constant="true"/>
            </listOfReactants>
            <listOfProducts>
               <speciesReference species="SER" stoichiometry="1" constant="true"/>
               <speciesReference species="THF" stoichiometry="1" constant="true"/>
            </listOfProducts>
         </reaction>
         <reaction id="Pres12" name="Pres12" fast="false" fbc:lowerFluxBound="par3" fbc:upperFluxBound="par2" reversible="true">
            <listOfReactants>
               <speciesReference species="NAD" stoichiometry="1" constant="true"/>
               <speciesReference species="GLY" stoichiometry="1" constant="true"/>
               <speciesReference species="THF" stoichiometry="1" constant="true"/>
            </listOfReactants>
            <listOfProducts>
               <speciesReference species="CO2" stoichiometry="1" constant="true"/>
               <speciesReference species="NADH" stoichiometry="1" constant="true"/>
               <speciesReference species="METHF" stoichiometry="1" constant="true"/>
               <speciesReference species="NH4___" stoichiometry="1" constant="true"/>
            </listOfProducts>
         </reaction>
         <reaction id="Pres13" name="Pres13" fast="false" fbc:lowerFluxBound="par3" fbc:upperFluxBound="par2" reversible="true">
            <listOfReactants>
               <speciesReference species="H___" stoichiometry="1" constant="true"/>
               <speciesReference species="PYR" stoichiometry="1" constant="true"/>
               <speciesReference species="GLY" stoichiometry="1" constant="true"/>
            </listOfReactants>
            <listOfProducts>
               <speciesReference species="GLYOX" stoichiometry="1" constant="true"/>
               <speciesReference species="ALA" stoichiometry="1" constant="true"/>
            </listOfProducts>
         </reaction>
         <reaction id="Gly01" name="Gly01" fast="false" fbc:lowerFluxBound="par3" fbc:upperFluxBound="par2" reversible="true">
            <listOfReactants>
               <speciesReference species="G6P" stoichiometry="1" constant="true"/>
            </listOfReactants>
            <listOfProducts>
               <speciesReference species="G1P" stoichiometry="1" constant="true"/>
            </listOfProducts>
         </reaction>
         <reaction id="Gly02" name="Gly02" fast="false" fbc:lowerFluxBound="par3" fbc:upperFluxBound="par2" reversible="true">
            <listOfReactants>
               <speciesReference species="F6P" stoichiometry="1" constant="true"/>
            </listOfReactants>
            <listOfProducts>
               <speciesReference species="G6P" stoichiometry="1" constant="true"/>
            </listOfProducts>
         </reaction>
         <reaction id="Gly03" name="Gly03" fast="false" fbc:lowerFluxBound="par1" fbc:upperFluxBound="par2" reversible="false">
            <listOfReactants>
               <speciesReference species="ATP" stoichiometry="1" constant="true"/>
               <speciesReference species="F6P" stoichiometry="1" constant="true"/>
            </listOfReactants>
            <listOfProducts>
               <speciesReference species="ADP" stoichiometry="1" constant="true"/>
               <speciesReference species="F16P" stoichiometry="1" constant="true"/>
            </listOfProducts>
         </reaction>
         <reaction id="Gly04" name="Gly04" fast="false" fbc:lowerFluxBound="par1" fbc:upperFluxBound="par2" reversible="false">
            <listOfReactants>
               <speciesReference species="H2O" stoichiometry="1" constant="true"/>
               <speciesReference species="F16P" stoichiometry="1" constant="true"/>
            </listOfReactants>
            <listOfProducts>
               <speciesReference species="Pi" stoichiometry="1" constant="true"/>
               <speciesReference species="F6P" stoichiometry="1" constant="true"/>
            </listOfProducts>
         </reaction>
         <reaction id="Gly05" name="Gly05" fast="false" fbc:lowerFluxBound="par3" fbc:upperFluxBound="par2" reversible="true">
            <listOfReactants>
               <speciesReference species="GAP" stoichiometry="1" constant="true"/>
               <speciesReference species="DHAP" stoichiometry="1" constant="true"/>
            </listOfReactants>
            <listOfProducts>
               <speciesReference species="F16P" stoichiometry="1" constant="true"/>
            </listOfProducts>
         </reaction>
         <reaction id="Gly06" name="Gly06" fast="false" fbc:lowerFluxBound="par3" fbc:upperFluxBound="par2" reversible="true">
            <listOfReactants>
               <speciesReference species="ADP" stoichiometry="1" constant="true"/>
               <speciesReference species="Pi" stoichiometry="1" constant="true"/>
               <speciesReference species="NADP" stoichiometry="1" constant="true"/>
               <speciesReference species="GAP" stoichiometry="1" constant="true"/>
            </listOfReactants>
            <listOfProducts>
               <speciesReference species="H___" stoichiometry="1" constant="true"/>
               <speciesReference species="NADPH" stoichiometry="1" constant="true"/>
               <speciesReference species="ATP" stoichiometry="1" constant="true"/>
               <speciesReference species="3PG" stoichiometry="1" constant="true"/>
            </listOfProducts>
         </reaction>
         <reaction id="Gly07" name="Gly07" fast="false" fbc:lowerFluxBound="par3" fbc:upperFluxBound="par2" reversible="true">
            <listOfReactants>
               <speciesReference species="3PG" stoichiometry="1" constant="true"/>
            </listOfReactants>
            <listOfProducts>
               <speciesReference species="H2O" stoichiometry="1" constant="true"/>
               <speciesReference species="PEP" stoichiometry="1" constant="true"/>
            </listOfProducts>
         </reaction>
         <reaction id="Gly08" name="Gly08" fast="false" fbc:lowerFluxBound="par3" fbc:upperFluxBound="par2" reversible="true">
            <listOfReactants>
               <speciesReference species="ADP" stoichiometry="1" constant="true"/>
               <speciesReference species="PEP" stoichiometry="1" constant="true"/>
            </listOfReactants>
            <listOfProducts>
               <speciesReference species="ATP" stoichiometry="1" constant="true"/>
               <speciesReference species="PYR" stoichiometry="1" constant="true"/>
            </listOfProducts>
         </reaction>
         <reaction id="Gly10" name="Gly10" fast="false" fbc:lowerFluxBound="par1" fbc:upperFluxBound="par2" reversible="false">
            <listOfReactants>
               <speciesReference species="G1P" stoichiometry="1" constant="true"/>
            </listOfReactants>
            <listOfProducts>
               <speciesReference species="Pi" stoichiometry="1" constant="true"/>
               <speciesReference species="CARB" stoichiometry="1" constant="true"/>
            </listOfProducts>
         </reaction>
         <reaction id="PP01" name="PP01" fast="false" fbc:lowerFluxBound="par3" fbc:upperFluxBound="par2" reversible="true">
            <listOfReactants>
               <speciesReference species="NADP" stoichiometry="1" constant="true"/>
               <speciesReference species="H2O" stoichiometry="1" constant="true"/>
               <speciesReference species="G6P" stoichiometry="1" constant="true"/>
            </listOfReactants>
            <listOfProducts>
               <speciesReference species="H___" stoichiometry="2" constant="true"/>
               <speciesReference species="NADPH" stoichiometry="1" constant="true"/>
               <speciesReference species="6PG" stoichiometry="1" constant="true"/>
            </listOfProducts>
         </reaction>
         <reaction id="PP02" name="PP02" fast="false" fbc:lowerFluxBound="par3" fbc:upperFluxBound="par2" reversible="true">
            <listOfReactants>
               <speciesReference species="NADP" stoichiometry="1" constant="true"/>
               <speciesReference species="6PG" stoichiometry="1" constant="true"/>
            </listOfReactants>
            <listOfProducts>
               <speciesReference species="H___" stoichiometry="1" constant="true"/>
               <speciesReference species="NADPH" stoichiometry="1" constant="true"/>
               <speciesReference species="CO2" stoichiometry="1" constant="true"/>
               <speciesReference species="RU5P" stoichiometry="1" constant="true"/>
            </listOfProducts>
         </reaction>
         <reaction id="PP03" name="PP03" fast="false" fbc:lowerFluxBound="par3" fbc:upperFluxBound="par2" reversible="true">
            <listOfReactants>
               <speciesReference species="RU5P" stoichiometry="1" constant="true"/>
            </listOfReactants>
            <listOfProducts>
               <speciesReference species="R5P" stoichiometry="1" constant="true"/>
            </listOfProducts>
         </reaction>
         <reaction id="PP04" name="PP04" fast="false" fbc:lowerFluxBound="par3" fbc:upperFluxBound="par2" reversible="true">
            <listOfReactants>
               <speciesReference species="RU5P" stoichiometry="1" constant="true"/>
            </listOfReactants>
            <listOfProducts>
               <speciesReference species="X5P" stoichiometry="1" constant="true"/>
            </listOfProducts>
         </reaction>
         <reaction id="PP05" name="PP05" fast="false" fbc:lowerFluxBound="par3" fbc:upperFluxBound="par2" reversible="true">
            <listOfReactants>
               <speciesReference species="R5P" stoichiometry="1" constant="true"/>
               <speciesReference species="X5P" stoichiometry="1" constant="true"/>
            </listOfReactants>
            <listOfProducts>
               <speciesReference species="GAP" stoichiometry="1" constant="true"/>
               <speciesReference species="S7P" stoichiometry="1" constant="true"/>
            </listOfProducts>
         </reaction>
         <reaction id="PP06" name="PP06" fast="false" fbc:lowerFluxBound="par3" fbc:upperFluxBound="par2" reversible="true">
            <listOfReactants>
               <speciesReference species="GAP" stoichiometry="1" constant="true"/>
               <speciesReference species="S7P" stoichiometry="1" constant="true"/>
            </listOfReactants>
            <listOfProducts>
               <speciesReference species="F6P" stoichiometry="1" constant="true"/>
               <speciesReference species="E4P" stoichiometry="1" constant="true"/>
            </listOfProducts>
         </reaction>
         <reaction id="PP07" name="PP07" fast="false" fbc:lowerFluxBound="par3" fbc:upperFluxBound="par2" reversible="true">
            <listOfReactants>
               <speciesReference species="F6P" stoichiometry="1" constant="true"/>
               <speciesReference species="GAP" stoichiometry="1" constant="true"/>
            </listOfReactants>
            <listOfProducts>
               <speciesReference species="X5P" stoichiometry="1" constant="true"/>
               <speciesReference species="E4P" stoichiometry="1" constant="true"/>
            </listOfProducts>
         </reaction>
         <reaction id="TCA01" name="TCA01" fast="false" fbc:lowerFluxBound="par1" fbc:upperFluxBound="par2" reversible="false">
            <listOfReactants>
               <speciesReference species="NAD" stoichiometry="1" constant="true"/>
               <speciesReference species="CoA" stoichiometry="1" constant="true"/>
               <speciesReference species="mPYR" stoichiometry="1" constant="true"/>
            </listOfReactants>
            <listOfProducts>
               <speciesReference species="NADH" stoichiometry="1" constant="true"/>
               <speciesReference species="mAcCoA" stoichiometry="1" constant="true"/>
               <speciesReference species="mCO2" stoichiometry="1" constant="true"/>
            </listOfProducts>
         </reaction>
         <reaction id="TCA02" name="TCA02" fast="false" fbc:lowerFluxBound="par1" fbc:upperFluxBound="par2" reversible="false">
            <listOfReactants>
               <speciesReference species="H2O" stoichiometry="1" constant="true"/>
               <speciesReference species="mAcCoA" stoichiometry="1" constant="true"/>
               <speciesReference species="mOXA" stoichiometry="1" constant="true"/>
            </listOfReactants>
            <listOfProducts>
               <speciesReference species="H___" stoichiometry="1" constant="true"/>
               <speciesReference species="CoA" stoichiometry="1" constant="true"/>
               <speciesReference species="mCIT" stoichiometry="1" constant="true"/>
            </listOfProducts>
         </reaction>
         <reaction id="TCA03" name="TCA03" fast="false" fbc:lowerFluxBound="par1" fbc:upperFluxBound="par2" reversible="false">
            <listOfReactants>
               <speciesReference species="NAD" stoichiometry="1" constant="true"/>
               <speciesReference species="mCIT" stoichiometry="1" constant="true"/>
            </listOfReactants>
            <listOfProducts>
               <speciesReference species="NADH" stoichiometry="1" constant="true"/>
               <speciesReference species="mAKG" stoichiometry="1" constant="true"/>
               <speciesReference species="mCO2" stoichiometry="1" constant="true"/>
            </listOfProducts>
         </reaction>
         <reaction id="TCA04" name="TCA04" fast="false" fbc:lowerFluxBound="par1" fbc:upperFluxBound="par2" reversible="false">
            <listOfReactants>
               <speciesReference species="NAD" stoichiometry="1" constant="true"/>
               <speciesReference species="CoA" stoichiometry="1" constant="true"/>
               <speciesReference species="mAKG" stoichiometry="1" constant="true"/>
            </listOfReactants>
            <listOfProducts>
               <speciesReference species="NADH" stoichiometry="1" constant="true"/>
               <speciesReference species="mSUCCoA" stoichiometry="1" constant="true"/>
               <speciesReference species="mCO2" stoichiometry="1" constant="true"/>
            </listOfProducts>
         </reaction>
         <reaction id="TCA05" name="TCA05" fast="false" fbc:lowerFluxBound="par1" fbc:upperFluxBound="par2" reversible="false">
            <listOfReactants>
               <speciesReference species="ADP" stoichiometry="1" constant="true"/>
               <speciesReference species="Pi" stoichiometry="1" constant="true"/>
               <speciesReference species="mSUCCoA" stoichiometry="1" constant="true"/>
            </listOfReactants>
            <listOfProducts>
               <speciesReference species="ATP" stoichiometry="1" constant="true"/>
               <speciesReference species="CoA" stoichiometry="1" constant="true"/>
               <speciesReference species="mSUC" stoichiometry="1" constant="true"/>
            </listOfProducts>
         </reaction>
         <reaction id="TCA06" name="TCA06" fast="false" fbc:lowerFluxBound="par1" fbc:upperFluxBound="par2" reversible="false">
            <listOfReactants>
               <speciesReference species="mSUC" stoichiometry="1" constant="true"/>
               <speciesReference species="FAD" stoichiometry="1" constant="true"/>
            </listOfReactants>
            <listOfProducts>
               <speciesReference species="mFUM" stoichiometry="1" constant="true"/>
               <speciesReference species="FADH2" stoichiometry="1" constant="true"/>
            </listOfProducts>
         </reaction>
         <reaction id="TCA07" name="TCA07" fast="false" fbc:lowerFluxBound="par1" fbc:upperFluxBound="par2" reversible="false">
            <listOfReactants>
               <speciesReference species="H2O" stoichiometry="1" constant="true"/>
               <speciesReference species="mFUM" stoichiometry="1" constant="true"/>
            </listOfReactants>
            <listOfProducts>
               <speciesReference species="mMAL" stoichiometry="1" constant="true"/>
            </listOfProducts>
         </reaction>
         <reaction id="TCA08" name="TCA08" fast="false" fbc:lowerFluxBound="par3" fbc:upperFluxBound="par2" reversible="true">
            <listOfReactants>
               <speciesReference species="mMAL" stoichiometry="1" constant="true"/>
               <speciesReference species="FAD" stoichiometry="1" constant="true"/>
            </listOfReactants>
            <listOfProducts>
               <speciesReference species="mOXA" stoichiometry="1" constant="true"/>
               <speciesReference species="FADH2" stoichiometry="1" constant="true"/>
            </listOfProducts>
         </reaction>
         <reaction id="Glyc01" name="Glyc01" fast="false" fbc:lowerFluxBound="par3" fbc:upperFluxBound="par2" reversible="true">
            <listOfReactants>
               <speciesReference species="ADP" stoichiometry="1" constant="true"/>
               <speciesReference species="DHAP" stoichiometry="1" constant="true"/>
            </listOfReactants>
            <listOfProducts>
               <speciesReference species="ATP" stoichiometry="1" constant="true"/>
               <speciesReference species="DHA" stoichiometry="1" constant="true"/>
            </listOfProducts>
         </reaction>
         <reaction id="Glyc02" name="Glyc02" fast="false" fbc:lowerFluxBound="par3" fbc:upperFluxBound="par2" reversible="true">
            <listOfReactants>
               <speciesReference species="H___" stoichiometry="1" constant="true"/>
               <speciesReference species="NADPH" stoichiometry="1" constant="true"/>
               <speciesReference species="DHA" stoichiometry="1" constant="true"/>
            </listOfReactants>
            <listOfProducts>
               <speciesReference species="NADP" stoichiometry="1" constant="true"/>
               <speciesReference species="GLYC" stoichiometry="1" constant="true"/>
            </listOfProducts>
         </reaction>
         <reaction id="Glyc03" name="Glyc03" fast="false" fbc:lowerFluxBound="par1" fbc:upperFluxBound="par2" reversible="false">
            <listOfReactants>
               <speciesReference species="ADP" stoichiometry="1" constant="true"/>
               <speciesReference species="cGLYC3P" stoichiometry="1" constant="true"/>
            </listOfReactants>
            <listOfProducts>
               <speciesReference species="ATP" stoichiometry="1" constant="true"/>
               <speciesReference species="cGLYC" stoichiometry="1" constant="true"/>
            </listOfProducts>
         </reaction>
         <reaction id="Glyc04" name="Glyc04" fast="false" fbc:lowerFluxBound="par3" fbc:upperFluxBound="par2" reversible="true">
            <listOfReactants>
               <speciesReference species="FAD" stoichiometry="1" constant="true"/>
               <speciesReference species="GLYC3P" stoichiometry="1" constant="true"/>
            </listOfReactants>
            <listOfProducts>
               <speciesReference species="DHAP" stoichiometry="1" constant="true"/>
               <speciesReference species="FADH2" stoichiometry="1" constant="true"/>
            </listOfProducts>
         </reaction>
         <reaction id="Glyc05" name="Glyc05" fast="false" fbc:lowerFluxBound="par3" fbc:upperFluxBound="par2" reversible="true">
            <listOfReactants>
               <speciesReference species="NAD" stoichiometry="1" constant="true"/>
               <speciesReference species="cGLYC3P" stoichiometry="1" constant="true"/>
            </listOfReactants>
            <listOfProducts>
               <speciesReference species="H___" stoichiometry="1" constant="true"/>
               <speciesReference species="cDHAP" stoichiometry="1" constant="true"/>
               <speciesReference species="NADH" stoichiometry="1" constant="true"/>
            </listOfProducts>
         </reaction>
         <reaction id="Glyc06" name="Glyc06" fast="false" fbc:lowerFluxBound="par1" fbc:upperFluxBound="par2" reversible="false">
            <listOfReactants>
               <speciesReference species="ADP" stoichiometry="1" constant="true"/>
               <speciesReference species="GLYC3P" stoichiometry="1" constant="true"/>
            </listOfReactants>
            <listOfProducts>
               <speciesReference species="ATP" stoichiometry="1" constant="true"/>
               <speciesReference species="GLYC" stoichiometry="1" constant="true"/>
            </listOfProducts>
         </reaction>
         <reaction id="NS01" name="NS01" fast="false" fbc:lowerFluxBound="par1" fbc:upperFluxBound="par2" reversible="false">
            <listOfReactants>
               <speciesReference species="H___" stoichiometry="1" constant="true"/>
               <speciesReference species="NADH" stoichiometry="1" constant="true"/>
               <speciesReference species="NO3" stoichiometry="1" constant="true"/>
            </listOfReactants>
            <listOfProducts>
               <speciesReference species="H2O" stoichiometry="1" constant="true"/>
               <speciesReference species="NAD" stoichiometry="1" constant="true"/>
               <speciesReference species="NO2" stoichiometry="1" constant="true"/>
            </listOfProducts>
         </reaction>
         <reaction id="NS02" name="NS02" fast="false" fbc:lowerFluxBound="par1" fbc:upperFluxBound="par2" reversible="false">
            <listOfReactants>
               <speciesReference species="H___" stoichiometry="5" constant="true"/>
               <speciesReference species="NADPH" stoichiometry="3" constant="true"/>
               <speciesReference species="cNO2" stoichiometry="1" constant="true"/>
            </listOfReactants>
            <listOfProducts>
               <speciesReference species="NADP" stoichiometry="3" constant="true"/>
               <speciesReference species="H2O" stoichiometry="2" constant="true"/>
               <speciesReference species="NH4___" stoichiometry="1" constant="true"/>
            </listOfProducts>
         </reaction>
         <reaction id="NS03" name="NS03" fast="false" fbc:lowerFluxBound="par1" fbc:upperFluxBound="par2" reversible="false">
            <listOfReactants>
               <speciesReference species="ATP" stoichiometry="1" constant="true"/>
               <speciesReference species="cSO4" stoichiometry="1" constant="true"/>
            </listOfReactants>
            <listOfProducts>
               <speciesReference species="PPi" stoichiometry="1" constant="true"/>
               <speciesReference species="cAPS" stoichiometry="1" constant="true"/>
            </listOfProducts>
         </reaction>
         <reaction id="NS04" name="NS04" fast="false" fbc:lowerFluxBound="par1" fbc:upperFluxBound="par2" reversible="false">
            <listOfReactants>
               <speciesReference species="NADH" stoichiometry="1" constant="true"/>
               <speciesReference species="cAPS" stoichiometry="1" constant="true"/>
            </listOfReactants>
            <listOfProducts>
               <speciesReference species="AMP" stoichiometry="1" constant="true"/>
               <speciesReference species="NAD" stoichiometry="1" constant="true"/>
               <speciesReference species="cSO3" stoichiometry="1" constant="true"/>
            </listOfProducts>
         </reaction>
         <reaction id="NS05" name="NS05" fast="false" fbc:lowerFluxBound="par3" fbc:upperFluxBound="par2" reversible="true">
            <listOfReactants>
               <speciesReference species="H___" stoichiometry="5" constant="true"/>
               <speciesReference species="NADPH" stoichiometry="3" constant="true"/>
               <speciesReference species="cSO3" stoichiometry="1" constant="true"/>
            </listOfReactants>
            <listOfProducts>
               <speciesReference species="NADP" stoichiometry="3" constant="true"/>
               <speciesReference species="H2O" stoichiometry="3" constant="true"/>
               <speciesReference species="cH2S" stoichiometry="1" constant="true"/>
            </listOfProducts>
         </reaction>
         <reaction id="Ox01" name="Ox01" fast="false" fbc:lowerFluxBound="par1" fbc:upperFluxBound="par2" reversible="false">
            <listOfReactants>
               <speciesReference species="ADP" stoichiometry="1.5" constant="true"/>
               <speciesReference species="Pi" stoichiometry="1.5" constant="true"/>
               <speciesReference species="H___" stoichiometry="1.5" constant="true"/>
               <speciesReference species="O2" stoichiometry="0.5" constant="true"/>
               <speciesReference species="FADH2" stoichiometry="1" constant="true"/>
            </listOfReactants>
            <listOfProducts>
               <speciesReference species="H2O" stoichiometry="2.5" constant="true"/>
               <speciesReference species="ATP" stoichiometry="1.5" constant="true"/>
               <speciesReference species="FAD" stoichiometry="1" constant="true"/>
            </listOfProducts>
         </reaction>
         <reaction id="Ox02" name="Ox02" fast="false" fbc:lowerFluxBound="par1" fbc:upperFluxBound="par2" reversible="false">
            <listOfReactants>
               <speciesReference species="ADP" stoichiometry="2.5" constant="true"/>
               <speciesReference species="Pi" stoichiometry="2.5" constant="true"/>
               <speciesReference species="H___" stoichiometry="3.5" constant="true"/>
               <speciesReference species="O2" stoichiometry="0.5" constant="true"/>
               <speciesReference species="NADH" stoichiometry="1" constant="true"/>
            </listOfReactants>
            <listOfProducts>
               <speciesReference species="H2O" stoichiometry="3.5" constant="true"/>
               <speciesReference species="ATP" stoichiometry="2.5" constant="true"/>
               <speciesReference species="NAD" stoichiometry="1" constant="true"/>
            </listOfProducts>
         </reaction>
         <reaction id="Ox03" name="Ox03" fast="false" fbc:lowerFluxBound="par1" fbc:upperFluxBound="par2" reversible="false">
            <listOfReactants>
               <speciesReference species="NADPH" stoichiometry="1" constant="true"/>
               <speciesReference species="NAD" stoichiometry="1" constant="true"/>
            </listOfReactants>
            <listOfProducts>
               <speciesReference species="NADP" stoichiometry="1" constant="true"/>
               <speciesReference species="NADH" stoichiometry="1" constant="true"/>
            </listOfProducts>
         </reaction>
         <reaction id="Ox04" name="Ox04" fast="false" fbc:lowerFluxBound="par1" fbc:upperFluxBound="par2" reversible="false">
            <listOfReactants>
               <speciesReference species="H2O" stoichiometry="1" constant="true"/>
               <speciesReference species="PPi" stoichiometry="1" constant="true"/>
            </listOfReactants>
            <listOfProducts>
               <speciesReference species="Pi" stoichiometry="2" constant="true"/>
               <speciesReference species="H___" stoichiometry="1" constant="true"/>
            </listOfProducts>
         </reaction>
         <reaction id="Ox05" name="Ox05" fast="false" fbc:lowerFluxBound="par1" fbc:upperFluxBound="par2" reversible="false">
            <listOfReactants>
               <speciesReference species="ATP" stoichiometry="1" constant="true"/>
               <speciesReference species="AMP" stoichiometry="1" constant="true"/>
            </listOfReactants>
            <listOfProducts>
               <speciesReference species="ADP" stoichiometry="2" constant="true"/>
            </listOfProducts>
         </reaction>
         <reaction id="Ox06" name="Ox06" fast="false" fbc:lowerFluxBound="par1" fbc:upperFluxBound="par2" reversible="false">
            <listOfReactants>
               <speciesReference species="H2O" stoichiometry="1" constant="true"/>
               <speciesReference species="ATP" stoichiometry="1" constant="true"/>
            </listOfReactants>
            <listOfProducts>
               <speciesReference species="ADP" stoichiometry="1" constant="true"/>
               <speciesReference species="Pi" stoichiometry="1" constant="true"/>
               <speciesReference species="H___" stoichiometry="1" constant="true"/>
            </listOfProducts>
         </reaction>
         <reaction id="Ox07" name="Ox07" fast="false" fbc:lowerFluxBound="par1" fbc:upperFluxBound="par2" reversible="false">
            <listOfReactants>
               <speciesReference species="NADH" stoichiometry="1" constant="true"/>
               <speciesReference species="CMP" stoichiometry="1" constant="true"/>
            </listOfReactants>
            <listOfProducts>
               <speciesReference species="NAD" stoichiometry="1" constant="true"/>
               <speciesReference species="CDP" stoichiometry="1" constant="true"/>
            </listOfProducts>
         </reaction>
         <reaction id="Car01" name="Car01" fast="false" fbc:lowerFluxBound="par1" fbc:upperFluxBound="par2" reversible="false">
            <listOfReactants>
               <speciesReference species="cGAP" stoichiometry="1" constant="true"/>
               <speciesReference species="cPYR" stoichiometry="1" constant="true"/>
            </listOfReactants>
            <listOfProducts>
               <speciesReference species="cDXP" stoichiometry="1" constant="true"/>
               <speciesReference species="cCO2" stoichiometry="1" constant="true"/>
            </listOfProducts>
         </reaction>
         <reaction id="Car02" name="Car02" fast="false" fbc:lowerFluxBound="par1" fbc:upperFluxBound="par2" reversible="false">
            <listOfReactants>
               <speciesReference species="H___" stoichiometry="1" constant="true"/>
               <speciesReference species="NADPH" stoichiometry="2" constant="true"/>
               <speciesReference species="ATP" stoichiometry="1" constant="true"/>
               <speciesReference species="cDXP" stoichiometry="1" constant="true"/>
               <speciesReference species="CTP" stoichiometry="1" constant="true"/>
            </listOfReactants>
            <listOfProducts>
               <speciesReference species="ADP" stoichiometry="1" constant="true"/>
               <speciesReference species="NADP" stoichiometry="2" constant="true"/>
               <speciesReference species="H2O" stoichiometry="2" constant="true"/>
               <speciesReference species="PPi" stoichiometry="1" constant="true"/>
               <speciesReference species="CMP" stoichiometry="1" constant="true"/>
               <speciesReference species="cIPP" stoichiometry="1" constant="true"/>
            </listOfProducts>
         </reaction>
         <reaction id="Car04" name="Car04" fast="false" fbc:lowerFluxBound="par3" fbc:upperFluxBound="par2" reversible="true">
            <listOfReactants>
               <speciesReference species="cIPP" stoichiometry="1" constant="true"/>
            </listOfReactants>
            <listOfProducts>
               <speciesReference species="cDMAPP" stoichiometry="1" constant="true"/>
            </listOfProducts>
         </reaction>
         <reaction id="Car05" name="Car05" fast="false" fbc:lowerFluxBound="par1" fbc:upperFluxBound="par2" reversible="false">
            <listOfReactants>
               <speciesReference species="cIPP" stoichiometry="3" constant="true"/>
               <speciesReference species="cDMAPP" stoichiometry="1" constant="true"/>
            </listOfReactants>
            <listOfProducts>
               <speciesReference species="PPi" stoichiometry="3" constant="true"/>
               <speciesReference species="cGGPP" stoichiometry="1" constant="true"/>
            </listOfProducts>
         </reaction>
         <reaction id="Car06" name="Car06" fast="false" fbc:lowerFluxBound="par1" fbc:upperFluxBound="par2" reversible="false">
            <listOfReactants>
               <speciesReference species="cGGPP" stoichiometry="2" constant="true"/>
            </listOfReactants>
            <listOfProducts>
               <speciesReference species="PPi" stoichiometry="2" constant="true"/>
               <speciesReference species="cPHYT" stoichiometry="1" constant="true"/>
            </listOfProducts>
         </reaction>
         <reaction id="Car03" name="Car03" fast="false" fbc:lowerFluxBound="par1" fbc:upperFluxBound="par2" reversible="false">
            <listOfReactants>
               <speciesReference species="H___" stoichiometry="1" constant="true"/>
               <speciesReference species="NADPH" stoichiometry="2" constant="true"/>
               <speciesReference species="ATP" stoichiometry="1" constant="true"/>
               <speciesReference species="cDXP" stoichiometry="1" constant="true"/>
               <speciesReference species="CTP" stoichiometry="1" constant="true"/>
            </listOfReactants>
            <listOfProducts>
               <speciesReference species="ADP" stoichiometry="1" constant="true"/>
               <speciesReference species="NADP" stoichiometry="2" constant="true"/>
               <speciesReference species="H2O" stoichiometry="2" constant="true"/>
               <speciesReference species="PPi" stoichiometry="1" constant="true"/>
               <speciesReference species="CMP" stoichiometry="1" constant="true"/>
               <speciesReference species="cDMAPP" stoichiometry="1" constant="true"/>
            </listOfProducts>
         </reaction>
         <reaction id="Car07" name="Car07" fast="false" fbc:lowerFluxBound="par1" fbc:upperFluxBound="par2" reversible="false">
            <listOfReactants>
               <speciesReference species="H2O" stoichiometry="1" constant="true"/>
               <speciesReference species="NAD" stoichiometry="1" constant="true"/>
               <speciesReference species="cPHYT" stoichiometry="1" constant="true"/>
            </listOfReactants>
            <listOfProducts>
               <speciesReference species="H___" stoichiometry="1" constant="true"/>
               <speciesReference species="NADH" stoichiometry="1" constant="true"/>
               <speciesReference species="cZCAR" stoichiometry="1" constant="true"/>
            </listOfProducts>
         </reaction>
         <reaction id="Car08" name="Car08" fast="false" fbc:lowerFluxBound="par1" fbc:upperFluxBound="par2" reversible="false">
            <listOfReactants>
               <speciesReference species="O2" stoichiometry="2" constant="true"/>
               <speciesReference species="NADH" stoichiometry="2" constant="true"/>
               <speciesReference species="cZCAR" stoichiometry="1" constant="true"/>
            </listOfReactants>
            <listOfProducts>
               <speciesReference species="H2O" stoichiometry="4" constant="true"/>
               <speciesReference species="NAD" stoichiometry="2" constant="true"/>
               <speciesReference species="cLYC" stoichiometry="1" constant="true"/>
            </listOfProducts>
         </reaction>
         <reaction id="Car09" name="Car09" fast="false" fbc:lowerFluxBound="par1" fbc:upperFluxBound="par2" reversible="false">
            <listOfReactants>
               <speciesReference species="cLYC" stoichiometry="1" constant="true"/>
            </listOfReactants>
            <listOfProducts>
               <speciesReference species="cBCAR" stoichiometry="1" constant="true"/>
            </listOfProducts>
         </reaction>
         <reaction id="Car10" name="Car10" fast="false" fbc:lowerFluxBound="par1" fbc:upperFluxBound="par2" reversible="false">
            <listOfReactants>
               <speciesReference species="H___" stoichiometry="2" constant="true"/>
               <speciesReference species="O2" stoichiometry="2" constant="true"/>
               <speciesReference species="NADPH" stoichiometry="2" constant="true"/>
               <speciesReference species="cBCAR" stoichiometry="1" constant="true"/>
            </listOfReactants>
            <listOfProducts>
               <speciesReference species="NADP" stoichiometry="2" constant="true"/>
               <speciesReference species="H2O" stoichiometry="2" constant="true"/>
               <speciesReference species="cZEA" stoichiometry="1" constant="true"/>
            </listOfProducts>
         </reaction>
         <reaction id="Car11" name="Car11" fast="false" fbc:lowerFluxBound="par3" fbc:upperFluxBound="par2" reversible="true">
            <listOfReactants>
               <speciesReference species="H___" stoichiometry="2" constant="true"/>
               <speciesReference species="O2" stoichiometry="2" constant="true"/>
               <speciesReference species="NADH" stoichiometry="2" constant="true"/>
               <speciesReference species="cZEA" stoichiometry="1" constant="true"/>
            </listOfReactants>
            <listOfProducts>
               <speciesReference species="H2O" stoichiometry="2" constant="true"/>
               <speciesReference species="NAD" stoichiometry="2" constant="true"/>
               <speciesReference species="cVIO" stoichiometry="1" constant="true"/>
            </listOfProducts>
         </reaction>
         <reaction id="Car12" name="Car12" fast="false" fbc:lowerFluxBound="par1" fbc:upperFluxBound="par2" reversible="false">
            <listOfReactants>
               <speciesReference species="cLYC" stoichiometry="1" constant="true"/>
            </listOfReactants>
            <listOfProducts>
               <speciesReference species="cACAR" stoichiometry="1" constant="true"/>
            </listOfProducts>
         </reaction>
         <reaction id="Car13" name="Car13" fast="false" fbc:lowerFluxBound="par1" fbc:upperFluxBound="par2" reversible="false">
            <listOfReactants>
               <speciesReference species="cACAR" stoichiometry="1" constant="true"/>
            </listOfReactants>
            <listOfProducts>
               <speciesReference species="cLUT" stoichiometry="1" constant="true"/>
            </listOfProducts>
         </reaction>
         <reaction id="Car14" name="Car14" fast="false" fbc:lowerFluxBound="par1" fbc:upperFluxBound="par2" reversible="false">
            <listOfReactants>
               <speciesReference species="cBCAR" stoichiometry="1.86" constant="true"/>
            </listOfReactants>
            <listOfProducts>
               <speciesReference species="BCAR_P" stoichiometry="1" constant="true"/>
            </listOfProducts>
         </reaction>
         <reaction id="T06" name="T06" fast="false" fbc:lowerFluxBound="par1" fbc:upperFluxBound="par2" reversible="false">
            <listOfReactants>
               <speciesReference species="cDHAP" stoichiometry="1" constant="true"/>
            </listOfReactants>
            <listOfProducts>
               <speciesReference species="DHAP" stoichiometry="1" constant="true"/>
            </listOfProducts>
         </reaction>
         <reaction id="T07" name="T07" fast="false" fbc:lowerFluxBound="par3" fbc:upperFluxBound="par2" reversible="true">
            <listOfReactants>
               <speciesReference species="cGAP" stoichiometry="1" constant="true"/>
            </listOfReactants>
            <listOfProducts>
               <speciesReference species="GAP" stoichiometry="1" constant="true"/>
            </listOfProducts>
         </reaction>
         <reaction id="T14" name="T14" fast="false" fbc:lowerFluxBound="par3" fbc:upperFluxBound="par2" reversible="true">
            <listOfReactants>
               <speciesReference species="cPYR" stoichiometry="1" constant="true"/>
            </listOfReactants>
            <listOfProducts>
               <speciesReference species="PYR" stoichiometry="1" constant="true"/>
            </listOfProducts>
         </reaction>
         <reaction id="T15" name="T15" fast="false" fbc:lowerFluxBound="par3" fbc:upperFluxBound="par2" reversible="true">
            <listOfReactants>
               <speciesReference species="cMAL" stoichiometry="1" constant="true"/>
            </listOfReactants>
            <listOfProducts>
               <speciesReference species="MAL" stoichiometry="1" constant="true"/>
            </listOfProducts>
         </reaction>
         <reaction id="T05" name="T05" fast="false" fbc:lowerFluxBound="par3" fbc:upperFluxBound="par2" reversible="true">
            <listOfReactants>
               <speciesReference species="cASP" stoichiometry="1" constant="true"/>
            </listOfReactants>
            <listOfProducts>
               <speciesReference species="ASP" stoichiometry="1" constant="true"/>
            </listOfProducts>
         </reaction>
         <reaction id="T10" name="T10" fast="false" fbc:lowerFluxBound="par3" fbc:upperFluxBound="par2" reversible="true">
            <listOfReactants>
               <speciesReference species="cGLYCOL" stoichiometry="1" constant="true"/>
            </listOfReactants>
            <listOfProducts>
               <speciesReference species="GLYCOL" stoichiometry="1" constant="true"/>
            </listOfProducts>
         </reaction>
         <reaction id="T11" name="T11" fast="false" fbc:lowerFluxBound="par1" fbc:upperFluxBound="par2" reversible="false">
            <listOfReactants>
               <speciesReference species="cGLYC3P" stoichiometry="1" constant="true"/>
            </listOfReactants>
            <listOfProducts>
               <speciesReference species="GLYC3P" stoichiometry="1" constant="true"/>
            </listOfProducts>
         </reaction>
         <reaction id="T12" name="T12" fast="false" fbc:lowerFluxBound="par1" fbc:upperFluxBound="par2" reversible="false">
            <listOfReactants>
               <speciesReference species="cGLYC" stoichiometry="1" constant="true"/>
            </listOfReactants>
            <listOfProducts>
               <speciesReference species="GLYC" stoichiometry="1" constant="true"/>
            </listOfProducts>
         </reaction>
         <reaction id="T19" name="T19" fast="false" fbc:lowerFluxBound="par3" fbc:upperFluxBound="par2" reversible="true">
            <listOfReactants>
               <speciesReference species="mPYR" stoichiometry="1" constant="true"/>
            </listOfReactants>
            <listOfProducts>
               <speciesReference species="PYR" stoichiometry="1" constant="true"/>
            </listOfProducts>
         </reaction>
         <reaction id="T18" name="T18" fast="false" fbc:lowerFluxBound="par3" fbc:upperFluxBound="par2" reversible="true">
            <listOfReactants>
               <speciesReference species="mMAL" stoichiometry="1" constant="true"/>
            </listOfReactants>
            <listOfProducts>
               <speciesReference species="MAL" stoichiometry="1" constant="true"/>
            </listOfProducts>
         </reaction>
         <reaction id="T17" name="T17" fast="false" fbc:lowerFluxBound="par3" fbc:upperFluxBound="par2" reversible="true">
            <listOfReactants>
               <speciesReference species="mAKG" stoichiometry="1" constant="true"/>
            </listOfReactants>
            <listOfProducts>
               <speciesReference species="AKG" stoichiometry="1" constant="true"/>
            </listOfProducts>
         </reaction>
         <reaction id="T01" name="T01" fast="false" fbc:lowerFluxBound="par1" fbc:upperFluxBound="par2" reversible="false">
            <listOfReactants>
               <speciesReference species="c3PG" stoichiometry="1" constant="true"/>
            </listOfReactants>
            <listOfProducts>
               <speciesReference species="3PG" stoichiometry="1" constant="true"/>
            </listOfProducts>
         </reaction>
         <reaction id="T04" name="T04" fast="false" fbc:lowerFluxBound="par5" fbc:upperFluxBound="par4" reversible="true">
            <listOfReactants>
               <speciesReference species="cAKG" stoichiometry="1" constant="true"/>
            </listOfReactants>
            <listOfProducts>
               <speciesReference species="AKG" stoichiometry="1" constant="true"/>
            </listOfProducts>
         </reaction>
         <reaction id="T08" name="T08" fast="false" fbc:lowerFluxBound="par1" fbc:upperFluxBound="par4" reversible="false">
            <listOfReactants>
               <speciesReference species="cGLU" stoichiometry="1" constant="true"/>
            </listOfReactants>
            <listOfProducts>
               <speciesReference species="GLU" stoichiometry="1" constant="true"/>
            </listOfProducts>
         </reaction>
         <reaction id="Ex01" name="Ex01" fast="false" fbc:lowerFluxBound="par1" fbc:upperFluxBound="par6" reversible="false">
            <listOfReactants>
               <speciesReference species="Light_ex" stoichiometry="1" constant="true"/>
            </listOfReactants>
            <listOfProducts>
               <speciesReference species="Light" stoichiometry="1" constant="true"/>
            </listOfProducts>
         </reaction>
         <reaction id="Ex02" name="Ex02" fast="false" fbc:lowerFluxBound="par1" fbc:upperFluxBound="par2" reversible="false">
            <listOfReactants>
               <speciesReference species="CO2_ex" stoichiometry="1" constant="true"/>
            </listOfReactants>
            <listOfProducts>
               <speciesReference species="CO2" stoichiometry="1" constant="true"/>
            </listOfProducts>
         </reaction>
         <reaction id="Ex04" name="Ex04" fast="false" fbc:lowerFluxBound="par3" fbc:upperFluxBound="par2" reversible="true">
            <listOfReactants>
               <speciesReference species="O2_ex" stoichiometry="1" constant="true"/>
            </listOfReactants>
            <listOfProducts>
               <speciesReference species="O2" stoichiometry="1" constant="true"/>
            </listOfProducts>
         </reaction>
         <reaction id="Ex05" name="Ex05" fast="false" fbc:lowerFluxBound="par1" fbc:upperFluxBound="par2" reversible="false">
            <listOfReactants>
               <speciesReference species="SO4_ex" stoichiometry="1" constant="true"/>
            </listOfReactants>
            <listOfProducts>
               <speciesReference species="cSO4" stoichiometry="1" constant="true"/>
            </listOfProducts>
         </reaction>
         <reaction id="Ex06" name="Ex06" fast="false" fbc:lowerFluxBound="par1" fbc:upperFluxBound="par7" reversible="false">
            <listOfReactants>
               <speciesReference species="NO3_ex" stoichiometry="1" constant="true"/>
            </listOfReactants>
            <listOfProducts>
               <speciesReference species="NO3" stoichiometry="1" constant="true"/>
            </listOfProducts>
         </reaction>
         <reaction id="Ex07" name="Ex07" fast="false" fbc:lowerFluxBound="par1" fbc:upperFluxBound="par7" reversible="false">
            <listOfReactants>
               <speciesReference species="NH4_ex" stoichiometry="1" constant="true"/>
            </listOfReactants>
            <listOfProducts>
               <speciesReference species="NH4___" stoichiometry="1" constant="true"/>
            </listOfProducts>
         </reaction>
         <reaction id="Ex08" name="Ex08" fast="false" fbc:lowerFluxBound="par1" fbc:upperFluxBound="par2" reversible="false">
            <listOfReactants>
               <speciesReference species="Mg2_ex" stoichiometry="1" constant="true"/>
            </listOfReactants>
            <listOfProducts>
               <speciesReference species="Mg2___" stoichiometry="1" constant="true"/>
            </listOfProducts>
         </reaction>
         <reaction id="Ex09" name="Ex09" fast="false" fbc:lowerFluxBound="par3" fbc:upperFluxBound="par2" reversible="true">
            <listOfReactants>
               <speciesReference species="Pi_ex" stoichiometry="1" constant="true"/>
            </listOfReactants>
            <listOfProducts>
               <speciesReference species="Pi" stoichiometry="1" constant="true"/>
            </listOfProducts>
         </reaction>
         <reaction id="Ex10" name="Ex10" fast="false" fbc:lowerFluxBound="par3" fbc:upperFluxBound="par2" reversible="true">
            <listOfReactants>
               <speciesReference species="H2O_ex" stoichiometry="1" constant="true"/>
            </listOfReactants>
            <listOfProducts>
               <speciesReference species="H2O" stoichiometry="1" constant="true"/>
            </listOfProducts>
         </reaction>
         <reaction id="AA01" name="AA01" fast="false" fbc:lowerFluxBound="par1" fbc:upperFluxBound="par2" reversible="false">
            <listOfReactants>
               <speciesReference species="H___" stoichiometry="1" constant="true"/>
               <speciesReference species="NADPH" stoichiometry="1" constant="true"/>
               <speciesReference species="cAKG" stoichiometry="1" constant="true"/>
               <speciesReference species="NH4___" stoichiometry="1" constant="true"/>
            </listOfReactants>
            <listOfProducts>
               <speciesReference species="NADP" stoichiometry="1" constant="true"/>
               <speciesReference species="H2O" stoichiometry="1" constant="true"/>
               <speciesReference species="cGLU" stoichiometry="1" constant="true"/>
            </listOfProducts>
         </reaction>
         <reaction id="AA02" name="AA02" fast="false" fbc:lowerFluxBound="par1" fbc:upperFluxBound="par2" reversible="false">
            <listOfReactants>
               <speciesReference species="ATP" stoichiometry="1" constant="true"/>
               <speciesReference species="cGLU" stoichiometry="1" constant="true"/>
               <speciesReference species="NH4___" stoichiometry="1" constant="true"/>
            </listOfReactants>
            <listOfProducts>
               <speciesReference species="ADP" stoichiometry="1" constant="true"/>
               <speciesReference species="Pi" stoichiometry="1" constant="true"/>
               <speciesReference species="H___" stoichiometry="1" constant="true"/>
               <speciesReference species="cGLN" stoichiometry="1" constant="true"/>
            </listOfProducts>
         </reaction>
         <reaction id="AA03" name="AA03" fast="false" fbc:lowerFluxBound="par3" fbc:upperFluxBound="par2" reversible="true">
            <listOfReactants>
               <speciesReference species="H___" stoichiometry="1" constant="true"/>
               <speciesReference species="NADPH" stoichiometry="1" constant="true"/>
               <speciesReference species="cAKG" stoichiometry="1" constant="true"/>
               <speciesReference species="cGLN" stoichiometry="1" constant="true"/>
            </listOfReactants>
            <listOfProducts>
               <speciesReference species="NADP" stoichiometry="1" constant="true"/>
               <speciesReference species="cGLU" stoichiometry="2" constant="true"/>
            </listOfProducts>
         </reaction>
         <reaction id="AA04" name="AA04" fast="false" fbc:lowerFluxBound="par3" fbc:upperFluxBound="par2" reversible="true">
            <listOfReactants>
               <speciesReference species="H2O" stoichiometry="1" constant="true"/>
               <speciesReference species="NAD" stoichiometry="1" constant="true"/>
               <speciesReference species="3PG" stoichiometry="1" constant="true"/>
               <speciesReference species="GLU" stoichiometry="1" constant="true"/>
            </listOfReactants>
            <listOfProducts>
               <speciesReference species="Pi" stoichiometry="1" constant="true"/>
               <speciesReference species="H___" stoichiometry="1" constant="true"/>
               <speciesReference species="NADH" stoichiometry="1" constant="true"/>
               <speciesReference species="SER" stoichiometry="1" constant="true"/>
               <speciesReference species="AKG" stoichiometry="1" constant="true"/>
            </listOfProducts>
         </reaction>
         <reaction id="AA05" name="AA05" fast="false" fbc:lowerFluxBound="par1" fbc:upperFluxBound="par2" reversible="false">
            <listOfReactants>
               <speciesReference species="SER" stoichiometry="1" constant="true"/>
            </listOfReactants>
            <listOfProducts>
               <speciesReference species="PYR" stoichiometry="1" constant="true"/>
               <speciesReference species="NH4___" stoichiometry="1" constant="true"/>
            </listOfProducts>
         </reaction>
         <reaction id="AA06" name="AA06" fast="false" fbc:lowerFluxBound="par3" fbc:upperFluxBound="par2" reversible="true">
            <listOfReactants>
               <speciesReference species="SER" stoichiometry="1" constant="true"/>
               <speciesReference species="cH2S" stoichiometry="1" constant="true"/>
               <speciesReference species="AcCoA" stoichiometry="1" constant="true"/>
            </listOfReactants>
            <listOfProducts>
               <speciesReference species="H___" stoichiometry="1" constant="true"/>
               <speciesReference species="CoA" stoichiometry="1" constant="true"/>
               <speciesReference species="CYS" stoichiometry="1" constant="true"/>
               <speciesReference species="Ace" stoichiometry="1" constant="true"/>
            </listOfProducts>
         </reaction>
         <reaction id="AA07" name="AA07" fast="false" fbc:lowerFluxBound="par1" fbc:upperFluxBound="par2" reversible="false">
            <listOfReactants>
               <speciesReference species="ATP" stoichiometry="1" constant="true"/>
               <speciesReference species="CoA" stoichiometry="1" constant="true"/>
               <speciesReference species="Ace" stoichiometry="1" constant="true"/>
            </listOfReactants>
            <listOfProducts>
               <speciesReference species="ADP" stoichiometry="1" constant="true"/>
               <speciesReference species="Pi" stoichiometry="1" constant="true"/>
               <speciesReference species="AcCoA" stoichiometry="1" constant="true"/>
            </listOfProducts>
         </reaction>
         <reaction id="AA08" name="AA08" fast="false" fbc:lowerFluxBound="par1" fbc:upperFluxBound="par2" reversible="false">
            <listOfReactants>
               <speciesReference species="PYR" stoichiometry="1" constant="true"/>
               <speciesReference species="GLU" stoichiometry="1" constant="true"/>
            </listOfReactants>
            <listOfProducts>
               <speciesReference species="ALA" stoichiometry="1" constant="true"/>
               <speciesReference species="AKG" stoichiometry="1" constant="true"/>
            </listOfProducts>
         </reaction>
         <reaction id="AA09" name="AA09" fast="false" fbc:lowerFluxBound="par3" fbc:upperFluxBound="par2" reversible="true">
            <listOfReactants>
               <speciesReference species="H___" stoichiometry="1" constant="true"/>
               <speciesReference species="THR" stoichiometry="1" constant="true"/>
            </listOfReactants>
            <listOfProducts>
               <speciesReference species="NH4___" stoichiometry="1" constant="true"/>
               <speciesReference species="2OXOB" stoichiometry="1" constant="true"/>
            </listOfProducts>
         </reaction>
         <reaction id="AA14" name="AA14" fast="false" fbc:lowerFluxBound="par3" fbc:upperFluxBound="par2" reversible="true">
            <listOfReactants>
               <speciesReference species="CHO" stoichiometry="1" constant="true"/>
            </listOfReactants>
            <listOfProducts>
               <speciesReference species="PRE" stoichiometry="1" constant="true"/>
            </listOfProducts>
         </reaction>
         <reaction id="AA15" name="AA15" fast="false" fbc:lowerFluxBound="par3" fbc:upperFluxBound="par2" reversible="true">
            <listOfReactants>
               <speciesReference species="H___" stoichiometry="1" constant="true"/>
               <speciesReference species="GLU" stoichiometry="1" constant="true"/>
               <speciesReference species="PRE" stoichiometry="1" constant="true"/>
            </listOfReactants>
            <listOfProducts>
               <speciesReference species="H2O" stoichiometry="1" constant="true"/>
               <speciesReference species="CO2" stoichiometry="1" constant="true"/>
               <speciesReference species="AKG" stoichiometry="1" constant="true"/>
               <speciesReference species="PHE" stoichiometry="1" constant="true"/>
            </listOfProducts>
         </reaction>
         <reaction id="AA16" name="AA16" fast="false" fbc:lowerFluxBound="par3" fbc:upperFluxBound="par2" reversible="true">
            <listOfReactants>
               <speciesReference species="NAD" stoichiometry="1" constant="true"/>
               <speciesReference species="GLU" stoichiometry="1" constant="true"/>
               <speciesReference species="PRE" stoichiometry="1" constant="true"/>
            </listOfReactants>
            <listOfProducts>
               <speciesReference species="CO2" stoichiometry="1" constant="true"/>
               <speciesReference species="NADH" stoichiometry="1" constant="true"/>
               <speciesReference species="AKG" stoichiometry="1" constant="true"/>
               <speciesReference species="TYR" stoichiometry="1" constant="true"/>
            </listOfProducts>
         </reaction>
         <reaction id="AA17" name="AA17" fast="false" fbc:lowerFluxBound="par3" fbc:upperFluxBound="par2" reversible="true">
            <listOfReactants>
               <speciesReference species="GLN" stoichiometry="1" constant="true"/>
               <speciesReference species="CHO" stoichiometry="1" constant="true"/>
            </listOfReactants>
            <listOfProducts>
               <speciesReference species="H___" stoichiometry="1" constant="true"/>
               <speciesReference species="PYR" stoichiometry="1" constant="true"/>
               <speciesReference species="GLU" stoichiometry="1" constant="true"/>
               <speciesReference species="ANTH" stoichiometry="1" constant="true"/>
            </listOfProducts>
         </reaction>
         <reaction id="AA18" name="AA18" fast="false" fbc:lowerFluxBound="par3" fbc:upperFluxBound="par2" reversible="true">
            <listOfReactants>
               <speciesReference species="H___" stoichiometry="1" constant="true"/>
               <speciesReference species="SER" stoichiometry="1" constant="true"/>
               <speciesReference species="ANTH" stoichiometry="1" constant="true"/>
               <speciesReference species="PRPP" stoichiometry="1" constant="true"/>
            </listOfReactants>
            <listOfProducts>
               <speciesReference species="H2O" stoichiometry="2" constant="true"/>
               <speciesReference species="CO2" stoichiometry="1" constant="true"/>
               <speciesReference species="PPi" stoichiometry="1" constant="true"/>
               <speciesReference species="GAP" stoichiometry="1" constant="true"/>
               <speciesReference species="TRYP" stoichiometry="1" constant="true"/>
            </listOfProducts>
         </reaction>
         <reaction id="AA19" name="AA19" fast="false" fbc:lowerFluxBound="par1" fbc:upperFluxBound="par2" reversible="false">
            <listOfReactants>
               <speciesReference species="H2O" stoichiometry="3" constant="true"/>
               <speciesReference species="ATP" stoichiometry="1" constant="true"/>
               <speciesReference species="NAD" stoichiometry="2" constant="true"/>
               <speciesReference species="GLN" stoichiometry="1" constant="true"/>
               <speciesReference species="PRPP" stoichiometry="1" constant="true"/>
            </listOfReactants>
            <listOfProducts>
               <speciesReference species="Pi" stoichiometry="1" constant="true"/>
               <speciesReference species="H___" stoichiometry="5" constant="true"/>
               <speciesReference species="PPi" stoichiometry="2" constant="true"/>
               <speciesReference species="NADH" stoichiometry="2" constant="true"/>
               <speciesReference species="AKG" stoichiometry="1" constant="true"/>
               <speciesReference species="AICAR" stoichiometry="1" constant="true"/>
               <speciesReference species="HIS" stoichiometry="1" constant="true"/>
            </listOfProducts>
         </reaction>
         <reaction id="AA10" name="AA10" fast="false" fbc:lowerFluxBound="par3" fbc:upperFluxBound="par2" reversible="true">
            <listOfReactants>
               <speciesReference species="H___" stoichiometry="1" constant="true"/>
               <speciesReference species="NADPH" stoichiometry="1" constant="true"/>
               <speciesReference species="PYR" stoichiometry="1" constant="true"/>
               <speciesReference species="GLU" stoichiometry="1" constant="true"/>
               <speciesReference species="2OXOB" stoichiometry="1" constant="true"/>
            </listOfReactants>
            <listOfProducts>
               <speciesReference species="NADP" stoichiometry="1" constant="true"/>
               <speciesReference species="H2O" stoichiometry="1" constant="true"/>
               <speciesReference species="CO2" stoichiometry="1" constant="true"/>
               <speciesReference species="AKG" stoichiometry="1" constant="true"/>
               <speciesReference species="ILE" stoichiometry="1" constant="true"/>
            </listOfProducts>
         </reaction>
         <reaction id="AA11" name="AA11" fast="false" fbc:lowerFluxBound="par3" fbc:upperFluxBound="par2" reversible="true">
            <listOfReactants>
               <speciesReference species="H___" stoichiometry="2" constant="true"/>
               <speciesReference species="NADPH" stoichiometry="1" constant="true"/>
               <speciesReference species="PYR" stoichiometry="1" constant="true"/>
               <speciesReference species="ALA" stoichiometry="1" constant="true"/>
            </listOfReactants>
            <listOfProducts>
               <speciesReference species="NADP" stoichiometry="1" constant="true"/>
               <speciesReference species="H2O" stoichiometry="1" constant="true"/>
               <speciesReference species="CO2" stoichiometry="1" constant="true"/>
               <speciesReference species="VAL" stoichiometry="1" constant="true"/>
            </listOfProducts>
         </reaction>
         <reaction id="AA13" name="AA13" fast="false" fbc:lowerFluxBound="par1" fbc:upperFluxBound="par2" reversible="false">
            <listOfReactants>
               <speciesReference species="NADPH" stoichiometry="1" constant="true"/>
               <speciesReference species="ATP" stoichiometry="1" constant="true"/>
               <speciesReference species="PEP" stoichiometry="2" constant="true"/>
               <speciesReference species="E4P" stoichiometry="1" constant="true"/>
            </listOfReactants>
            <listOfProducts>
               <speciesReference species="ADP" stoichiometry="1" constant="true"/>
               <speciesReference species="Pi" stoichiometry="4" constant="true"/>
               <speciesReference species="NADP" stoichiometry="1" constant="true"/>
               <speciesReference species="CHO" stoichiometry="1" constant="true"/>
            </listOfProducts>
         </reaction>
         <reaction id="AA12" name="AA12" fast="false" fbc:lowerFluxBound="par3" fbc:upperFluxBound="par2" reversible="true">
            <listOfReactants>
               <speciesReference species="H___" stoichiometry="1" constant="true"/>
               <speciesReference species="NADPH" stoichiometry="1" constant="true"/>
               <speciesReference species="NAD" stoichiometry="1" constant="true"/>
               <speciesReference species="PYR" stoichiometry="2" constant="true"/>
               <speciesReference species="GLU" stoichiometry="1" constant="true"/>
               <speciesReference species="AcCoA" stoichiometry="1" constant="true"/>
            </listOfReactants>
            <listOfProducts>
               <speciesReference species="NADP" stoichiometry="1" constant="true"/>
               <speciesReference species="CO2" stoichiometry="2" constant="true"/>
               <speciesReference species="NADH" stoichiometry="1" constant="true"/>
               <speciesReference species="CoA" stoichiometry="1" constant="true"/>
               <speciesReference species="AKG" stoichiometry="1" constant="true"/>
               <speciesReference species="LEU" stoichiometry="1" constant="true"/>
            </listOfProducts>
         </reaction>
         <reaction id="AA31" name="AA31" fast="false" fbc:lowerFluxBound="par3" fbc:upperFluxBound="par2" reversible="true">
            <listOfReactants>
               <speciesReference species="HCYS" stoichiometry="1" constant="true"/>
               <speciesReference species="MTHF" stoichiometry="1" constant="true"/>
            </listOfReactants>
            <listOfProducts>
               <speciesReference species="H___" stoichiometry="1" constant="true"/>
               <speciesReference species="THF" stoichiometry="1" constant="true"/>
               <speciesReference species="MET" stoichiometry="1" constant="true"/>
            </listOfProducts>
         </reaction>
         <reaction id="AA30" name="AA30" fast="false" fbc:lowerFluxBound="par3" fbc:upperFluxBound="par2" reversible="true">
            <listOfReactants>
               <speciesReference species="H2O" stoichiometry="1" constant="true"/>
               <speciesReference species="CYS" stoichiometry="1" constant="true"/>
               <speciesReference species="AcCoA" stoichiometry="1" constant="true"/>
               <speciesReference species="HSER" stoichiometry="1" constant="true"/>
            </listOfReactants>
            <listOfProducts>
               <speciesReference species="H___" stoichiometry="1" constant="true"/>
               <speciesReference species="PYR" stoichiometry="1" constant="true"/>
               <speciesReference species="NH4___" stoichiometry="1" constant="true"/>
               <speciesReference species="CoA" stoichiometry="1" constant="true"/>
               <speciesReference species="Ace" stoichiometry="1" constant="true"/>
               <speciesReference species="HCYS" stoichiometry="1" constant="true"/>
            </listOfProducts>
         </reaction>
         <reaction id="AA29" name="AA29" fast="false" fbc:lowerFluxBound="par1" fbc:upperFluxBound="par2" reversible="false">
            <listOfReactants>
               <speciesReference species="H2O" stoichiometry="1" constant="true"/>
               <speciesReference species="ATP" stoichiometry="1" constant="true"/>
               <speciesReference species="HSER" stoichiometry="1" constant="true"/>
            </listOfReactants>
            <listOfProducts>
               <speciesReference species="ADP" stoichiometry="1" constant="true"/>
               <speciesReference species="Pi" stoichiometry="1" constant="true"/>
               <speciesReference species="H___" stoichiometry="1" constant="true"/>
               <speciesReference species="THR" stoichiometry="1" constant="true"/>
            </listOfProducts>
         </reaction>
         <reaction id="AA28" name="AA28" fast="false" fbc:lowerFluxBound="par3" fbc:upperFluxBound="par2" reversible="true">
            <listOfReactants>
               <speciesReference species="H___" stoichiometry="1" constant="true"/>
               <speciesReference species="NADPH" stoichiometry="1" constant="true"/>
               <speciesReference species="ASA" stoichiometry="1" constant="true"/>
            </listOfReactants>
            <listOfProducts>
               <speciesReference species="NADP" stoichiometry="1" constant="true"/>
               <speciesReference species="HSER" stoichiometry="1" constant="true"/>
            </listOfProducts>
         </reaction>
         <reaction id="AA26" name="AA26" fast="false" fbc:lowerFluxBound="par1" fbc:upperFluxBound="par2" reversible="false">
            <listOfReactants>
               <speciesReference species="H___" stoichiometry="1" constant="true"/>
               <speciesReference species="NADPH" stoichiometry="1" constant="true"/>
               <speciesReference species="ATP" stoichiometry="1" constant="true"/>
               <speciesReference species="ASP" stoichiometry="1" constant="true"/>
            </listOfReactants>
            <listOfProducts>
               <speciesReference species="ADP" stoichiometry="1" constant="true"/>
               <speciesReference species="Pi" stoichiometry="1" constant="true"/>
               <speciesReference species="NADP" stoichiometry="1" constant="true"/>
               <speciesReference species="ASA" stoichiometry="1" constant="true"/>
            </listOfProducts>
         </reaction>
         <reaction id="AA20" name="AA20" fast="false" fbc:lowerFluxBound="par3" fbc:upperFluxBound="par2" reversible="true">
            <listOfReactants>
               <speciesReference species="OXA" stoichiometry="1" constant="true"/>
               <speciesReference species="GLU" stoichiometry="1" constant="true"/>
            </listOfReactants>
            <listOfProducts>
               <speciesReference species="ASP" stoichiometry="1" constant="true"/>
               <speciesReference species="AKG" stoichiometry="1" constant="true"/>
            </listOfProducts>
         </reaction>
         <reaction id="AA21" name="AA21" fast="false" fbc:lowerFluxBound="par1" fbc:upperFluxBound="par2" reversible="false">
            <listOfReactants>
               <speciesReference species="H2O" stoichiometry="1" constant="true"/>
               <speciesReference species="ATP" stoichiometry="1" constant="true"/>
               <speciesReference species="ASP" stoichiometry="1" constant="true"/>
               <speciesReference species="GLN" stoichiometry="1" constant="true"/>
            </listOfReactants>
            <listOfProducts>
               <speciesReference species="ADP" stoichiometry="1" constant="true"/>
               <speciesReference species="Pi" stoichiometry="1" constant="true"/>
               <speciesReference species="H___" stoichiometry="1" constant="true"/>
               <speciesReference species="GLU" stoichiometry="1" constant="true"/>
               <speciesReference species="ASN" stoichiometry="1" constant="true"/>
            </listOfProducts>
         </reaction>
         <reaction id="AA22" name="AA22" fast="false" fbc:lowerFluxBound="par1" fbc:upperFluxBound="par2" reversible="false">
            <listOfReactants>
               <speciesReference species="H2O" stoichiometry="2" constant="true"/>
               <speciesReference species="ATP" stoichiometry="2" constant="true"/>
               <speciesReference species="CO2" stoichiometry="1" constant="true"/>
               <speciesReference species="GLN" stoichiometry="1" constant="true"/>
            </listOfReactants>
            <listOfProducts>
               <speciesReference species="ADP" stoichiometry="2" constant="true"/>
               <speciesReference species="Pi" stoichiometry="1" constant="true"/>
               <speciesReference species="H___" stoichiometry="3" constant="true"/>
               <speciesReference species="GLU" stoichiometry="1" constant="true"/>
               <speciesReference species="CaP" stoichiometry="1" constant="true"/>
            </listOfProducts>
         </reaction>
         <reaction id="AA23" name="AA23" fast="false" fbc:lowerFluxBound="par1" fbc:upperFluxBound="par2" reversible="false">
            <listOfReactants>
               <speciesReference species="ATP" stoichiometry="1" constant="true"/>
               <speciesReference species="NADH" stoichiometry="1" constant="true"/>
               <speciesReference species="ASP" stoichiometry="1" constant="true"/>
               <speciesReference species="GLU" stoichiometry="2" constant="true"/>
               <speciesReference species="CaP" stoichiometry="1" constant="true"/>
            </listOfReactants>
            <listOfProducts>
               <speciesReference species="Pi" stoichiometry="1" constant="true"/>
               <speciesReference species="H2O" stoichiometry="1" constant="true"/>
               <speciesReference species="PPi" stoichiometry="1" constant="true"/>
               <speciesReference species="AMP" stoichiometry="1" constant="true"/>
               <speciesReference species="NAD" stoichiometry="1" constant="true"/>
               <speciesReference species="AKG" stoichiometry="1" constant="true"/>
               <speciesReference species="FUM" stoichiometry="1" constant="true"/>
               <speciesReference species="ARG" stoichiometry="1" constant="true"/>
            </listOfProducts>
         </reaction>
         <reaction id="AA24" name="AA24" fast="false" fbc:lowerFluxBound="par3" fbc:upperFluxBound="par2" reversible="true">
            <listOfReactants>
               <speciesReference species="H___" stoichiometry="3" constant="true"/>
               <speciesReference species="NADH" stoichiometry="2" constant="true"/>
               <speciesReference species="cGLU" stoichiometry="1" constant="true"/>
            </listOfReactants>
            <listOfProducts>
               <speciesReference species="H2O" stoichiometry="2" constant="true"/>
               <speciesReference species="NAD" stoichiometry="2" constant="true"/>
               <speciesReference species="cPRO" stoichiometry="1" constant="true"/>
            </listOfProducts>
         </reaction>
         <reaction id="AA25" name="AA25" fast="false" fbc:lowerFluxBound="par3" fbc:upperFluxBound="par2" reversible="true">
            <listOfReactants>
               <speciesReference species="O2" stoichiometry="1" constant="true"/>
               <speciesReference species="cAKG" stoichiometry="1" constant="true"/>
               <speciesReference species="cPRO" stoichiometry="1" constant="true"/>
            </listOfReactants>
            <listOfProducts>
               <speciesReference species="CO2" stoichiometry="1" constant="true"/>
               <speciesReference species="SUC" stoichiometry="1" constant="true"/>
               <speciesReference species="cHydPro" stoichiometry="1" constant="true"/>
            </listOfProducts>
         </reaction>
         <reaction id="AA27" name="AA27" fast="false" fbc:lowerFluxBound="par3" fbc:upperFluxBound="par2" reversible="true">
            <listOfReactants>
               <speciesReference species="H___" stoichiometry="1" constant="true"/>
               <speciesReference species="NADH" stoichiometry="1" constant="true"/>
               <speciesReference species="PYR" stoichiometry="1" constant="true"/>
               <speciesReference species="GLU" stoichiometry="1" constant="true"/>
               <speciesReference species="ASA" stoichiometry="1" constant="true"/>
            </listOfReactants>
            <listOfProducts>
               <speciesReference species="H2O" stoichiometry="1" constant="true"/>
               <speciesReference species="CO2" stoichiometry="1" constant="true"/>
               <speciesReference species="NAD" stoichiometry="1" constant="true"/>
               <speciesReference species="AKG" stoichiometry="1" constant="true"/>
               <speciesReference species="LYS" stoichiometry="1" constant="true"/>
            </listOfProducts>
         </reaction>
         <reaction id="THF01" name="THF01" fast="false" fbc:lowerFluxBound="par1" fbc:upperFluxBound="par2" reversible="false">
            <listOfReactants>
               <speciesReference species="ATP" stoichiometry="1" constant="true"/>
               <speciesReference species="R5P" stoichiometry="1" constant="true"/>
            </listOfReactants>
            <listOfProducts>
               <speciesReference species="H___" stoichiometry="1" constant="true"/>
               <speciesReference species="AMP" stoichiometry="1" constant="true"/>
               <speciesReference species="PRPP" stoichiometry="1" constant="true"/>
            </listOfProducts>
         </reaction>
         <reaction id="THF02" name="THF02" fast="false" fbc:lowerFluxBound="par3" fbc:upperFluxBound="par2" reversible="true">
            <listOfReactants>
               <speciesReference species="H___" stoichiometry="1" constant="true"/>
               <speciesReference species="5FTHF" stoichiometry="1" constant="true"/>
            </listOfReactants>
            <listOfProducts>
               <speciesReference species="H2O" stoichiometry="1" constant="true"/>
               <speciesReference species="MYLTHF" stoichiometry="1" constant="true"/>
            </listOfProducts>
         </reaction>
         <reaction id="THF04" name="THF04" fast="false" fbc:lowerFluxBound="par1" fbc:upperFluxBound="par2" reversible="false">
            <listOfReactants>
               <speciesReference species="ATP" stoichiometry="1" constant="true"/>
               <speciesReference species="THF" stoichiometry="1" constant="true"/>
               <speciesReference species="FORM" stoichiometry="1" constant="true"/>
            </listOfReactants>
            <listOfProducts>
               <speciesReference species="ADP" stoichiometry="1" constant="true"/>
               <speciesReference species="Pi" stoichiometry="1" constant="true"/>
               <speciesReference species="N10FTHF" stoichiometry="1" constant="true"/>
            </listOfProducts>
         </reaction>
         <reaction id="THF07" name="THF07" fast="false" fbc:lowerFluxBound="par3" fbc:upperFluxBound="par2" reversible="true">
            <listOfReactants>
               <speciesReference species="H___" stoichiometry="1" constant="true"/>
               <speciesReference species="NADPH" stoichiometry="1" constant="true"/>
               <speciesReference species="DHF" stoichiometry="1" constant="true"/>
            </listOfReactants>
            <listOfProducts>
               <speciesReference species="NADP" stoichiometry="1" constant="true"/>
               <speciesReference species="THF" stoichiometry="1" constant="true"/>
            </listOfProducts>
         </reaction>
         <reaction id="THF03" name="THF03" fast="false" fbc:lowerFluxBound="par3" fbc:upperFluxBound="par2" reversible="true">
            <listOfReactants>
               <speciesReference species="H2O" stoichiometry="1" constant="true"/>
               <speciesReference species="MYLTHF" stoichiometry="1" constant="true"/>
            </listOfReactants>
            <listOfProducts>
               <speciesReference species="H___" stoichiometry="1" constant="true"/>
               <speciesReference species="N10FTHF" stoichiometry="1" constant="true"/>
            </listOfProducts>
         </reaction>
         <reaction id="THF05" name="THF05" fast="false" fbc:lowerFluxBound="par3" fbc:upperFluxBound="par2" reversible="true">
            <listOfReactants>
               <speciesReference species="NADPH" stoichiometry="1" constant="true"/>
               <speciesReference species="MYLTHF" stoichiometry="1" constant="true"/>
            </listOfReactants>
            <listOfProducts>
               <speciesReference species="NADP" stoichiometry="1" constant="true"/>
               <speciesReference species="METHF" stoichiometry="1" constant="true"/>
            </listOfProducts>
         </reaction>
         <reaction id="THF06" name="THF06" fast="false" fbc:lowerFluxBound="par3" fbc:upperFluxBound="par2" reversible="true">
            <listOfReactants>
               <speciesReference species="H___" stoichiometry="1" constant="true"/>
               <speciesReference species="NADPH" stoichiometry="1" constant="true"/>
               <speciesReference species="METHF" stoichiometry="1" constant="true"/>
            </listOfReactants>
            <listOfProducts>
               <speciesReference species="NADP" stoichiometry="1" constant="true"/>
               <speciesReference species="MTHF" stoichiometry="1" constant="true"/>
            </listOfProducts>
         </reaction>
         <reaction id="PA01" name="PA01" fast="false" fbc:lowerFluxBound="par3" fbc:upperFluxBound="par2" reversible="true">
            <listOfReactants>
               <speciesReference species="H___" stoichiometry="1" constant="true"/>
               <speciesReference species="AcCoA" stoichiometry="1" constant="true"/>
               <speciesReference species="ACP" stoichiometry="1" constant="true"/>
            </listOfReactants>
            <listOfProducts>
               <speciesReference species="CoA" stoichiometry="1" constant="true"/>
               <speciesReference species="AcACP" stoichiometry="1" constant="true"/>
            </listOfProducts>
         </reaction>
         <reaction id="PA02" name="PA02" fast="false" fbc:lowerFluxBound="par1" fbc:upperFluxBound="par2" reversible="false">
            <listOfReactants>
               <speciesReference species="H2O" stoichiometry="1" constant="true"/>
               <speciesReference species="ATP" stoichiometry="1" constant="true"/>
               <speciesReference species="CO2" stoichiometry="1" constant="true"/>
               <speciesReference species="AcCoA" stoichiometry="1" constant="true"/>
            </listOfReactants>
            <listOfProducts>
               <speciesReference species="ADP" stoichiometry="1" constant="true"/>
               <speciesReference species="Pi" stoichiometry="1" constant="true"/>
               <speciesReference species="H___" stoichiometry="1" constant="true"/>
               <speciesReference species="MalCoA" stoichiometry="1" constant="true"/>
            </listOfProducts>
         </reaction>
         <reaction id="PA03" name="PA03" fast="false" fbc:lowerFluxBound="par3" fbc:upperFluxBound="par2" reversible="true">
            <listOfReactants>
               <speciesReference species="ACP" stoichiometry="1" constant="true"/>
               <speciesReference species="MalCoA" stoichiometry="1" constant="true"/>
            </listOfReactants>
            <listOfProducts>
               <speciesReference species="CoA" stoichiometry="1" constant="true"/>
               <speciesReference species="MalACP" stoichiometry="1" constant="true"/>
            </listOfProducts>
         </reaction>
         <reaction id="PA04" name="PA04" fast="false" fbc:lowerFluxBound="par3" fbc:upperFluxBound="par2" reversible="true">
            <listOfReactants>
               <speciesReference species="H___" stoichiometry="10" constant="true"/>
               <speciesReference species="NADPH" stoichiometry="10" constant="true"/>
               <speciesReference species="AcACP" stoichiometry="1" constant="true"/>
               <speciesReference species="MalACP" stoichiometry="5" constant="true"/>
            </listOfReactants>
            <listOfProducts>
               <speciesReference species="NADP" stoichiometry="10" constant="true"/>
               <speciesReference species="H2O" stoichiometry="5" constant="true"/>
               <speciesReference species="CO2" stoichiometry="5" constant="true"/>
               <speciesReference species="ACP" stoichiometry="5" constant="true"/>
               <speciesReference species="C12_0ACP" stoichiometry="1" constant="true"/>
            </listOfProducts>
         </reaction>
         <reaction id="PA05" name="PA05" fast="false" fbc:lowerFluxBound="par3" fbc:upperFluxBound="par2" reversible="true">
            <listOfReactants>
               <speciesReference species="H___" stoichiometry="12" constant="true"/>
               <speciesReference species="NADPH" stoichiometry="12" constant="true"/>
               <speciesReference species="AcACP" stoichiometry="1" constant="true"/>
               <speciesReference species="MalACP" stoichiometry="6" constant="true"/>
            </listOfReactants>
            <listOfProducts>
               <speciesReference species="NADP" stoichiometry="12" constant="true"/>
               <speciesReference species="H2O" stoichiometry="6" constant="true"/>
               <speciesReference species="CO2" stoichiometry="6" constant="true"/>
               <speciesReference species="ACP" stoichiometry="6" constant="true"/>
               <speciesReference species="C14_0ACP" stoichiometry="1" constant="true"/>
            </listOfProducts>
         </reaction>
         <reaction id="PA06" name="PA06" fast="false" fbc:lowerFluxBound="par3" fbc:upperFluxBound="par2" reversible="true">
            <listOfReactants>
               <speciesReference species="H___" stoichiometry="14" constant="true"/>
               <speciesReference species="NADPH" stoichiometry="14" constant="true"/>
               <speciesReference species="AcACP" stoichiometry="1" constant="true"/>
               <speciesReference species="MalACP" stoichiometry="7" constant="true"/>
            </listOfReactants>
            <listOfProducts>
               <speciesReference species="NADP" stoichiometry="14" constant="true"/>
               <speciesReference species="H2O" stoichiometry="7" constant="true"/>
               <speciesReference species="CO2" stoichiometry="7" constant="true"/>
               <speciesReference species="ACP" stoichiometry="7" constant="true"/>
               <speciesReference species="C16_0ACP" stoichiometry="1" constant="true"/>
            </listOfProducts>
         </reaction>
         <reaction id="NA04" name="NA04" fast="false" fbc:lowerFluxBound="par1" fbc:upperFluxBound="par2" reversible="false">
            <listOfReactants>
               <speciesReference species="ATP" stoichiometry="1" constant="true"/>
               <speciesReference species="UMP" stoichiometry="1" constant="true"/>
            </listOfReactants>
            <listOfProducts>
               <speciesReference species="ADP" stoichiometry="1" constant="true"/>
               <speciesReference species="UDP" stoichiometry="1" constant="true"/>
            </listOfProducts>
         </reaction>
         <reaction id="NA05" name="NA05" fast="false" fbc:lowerFluxBound="par3" fbc:upperFluxBound="par2" reversible="true">
            <listOfReactants>
               <speciesReference species="ATP" stoichiometry="1" constant="true"/>
               <speciesReference species="UDP" stoichiometry="1" constant="true"/>
            </listOfReactants>
            <listOfProducts>
               <speciesReference species="ADP" stoichiometry="1" constant="true"/>
               <speciesReference species="UTP" stoichiometry="1" constant="true"/>
            </listOfProducts>
         </reaction>
         <reaction id="NA06" name="NA06" fast="false" fbc:lowerFluxBound="par1" fbc:upperFluxBound="par2" reversible="false">
            <listOfReactants>
               <speciesReference species="H2O" stoichiometry="1" constant="true"/>
               <speciesReference species="ATP" stoichiometry="1" constant="true"/>
               <speciesReference species="GLN" stoichiometry="1" constant="true"/>
               <speciesReference species="UTP" stoichiometry="1" constant="true"/>
            </listOfReactants>
            <listOfProducts>
               <speciesReference species="ADP" stoichiometry="1" constant="true"/>
               <speciesReference species="Pi" stoichiometry="1" constant="true"/>
               <speciesReference species="H___" stoichiometry="2" constant="true"/>
               <speciesReference species="CTP" stoichiometry="1" constant="true"/>
               <speciesReference species="GLU" stoichiometry="1" constant="true"/>
            </listOfProducts>
         </reaction>
         <reaction id="NA07" name="NA07" fast="false" fbc:lowerFluxBound="par3" fbc:upperFluxBound="par2" reversible="true">
            <listOfReactants>
               <speciesReference species="ATP" stoichiometry="1" constant="true"/>
               <speciesReference species="CDP" stoichiometry="1" constant="true"/>
            </listOfReactants>
            <listOfProducts>
               <speciesReference species="ADP" stoichiometry="1" constant="true"/>
               <speciesReference species="CTP" stoichiometry="1" constant="true"/>
            </listOfProducts>
         </reaction>
         <reaction id="NA08" name="NA08" fast="false" fbc:lowerFluxBound="par3" fbc:upperFluxBound="par2" reversible="true">
            <listOfReactants>
               <speciesReference species="AICAR" stoichiometry="1" constant="true"/>
               <speciesReference species="N10FTHF" stoichiometry="1" constant="true"/>
            </listOfReactants>
            <listOfProducts>
               <speciesReference species="H2O" stoichiometry="1" constant="true"/>
               <speciesReference species="THF" stoichiometry="1" constant="true"/>
               <speciesReference species="IMP" stoichiometry="1" constant="true"/>
            </listOfProducts>
         </reaction>
         <reaction id="NA09" name="NA09" fast="false" fbc:lowerFluxBound="par1" fbc:upperFluxBound="par2" reversible="false">
            <listOfReactants>
               <speciesReference species="H2O" stoichiometry="1" constant="true"/>
               <speciesReference species="ATP" stoichiometry="1" constant="true"/>
               <speciesReference species="NAD" stoichiometry="1" constant="true"/>
               <speciesReference species="NH4___" stoichiometry="1" constant="true"/>
               <speciesReference species="IMP" stoichiometry="1" constant="true"/>
            </listOfReactants>
            <listOfProducts>
               <speciesReference species="H___" stoichiometry="3" constant="true"/>
               <speciesReference species="PPi" stoichiometry="1" constant="true"/>
               <speciesReference species="AMP" stoichiometry="1" constant="true"/>
               <speciesReference species="NADH" stoichiometry="1" constant="true"/>
               <speciesReference species="GMP" stoichiometry="1" constant="true"/>
            </listOfProducts>
         </reaction>
         <reaction id="NA10" name="NA10" fast="false" fbc:lowerFluxBound="par1" fbc:upperFluxBound="par2" reversible="false">
            <listOfReactants>
               <speciesReference species="ATP" stoichiometry="1" constant="true"/>
               <speciesReference species="GMP" stoichiometry="1" constant="true"/>
            </listOfReactants>
            <listOfProducts>
               <speciesReference species="ADP" stoichiometry="1" constant="true"/>
               <speciesReference species="GDP" stoichiometry="1" constant="true"/>
            </listOfProducts>
         </reaction>
         <reaction id="NA11" name="NA11" fast="false" fbc:lowerFluxBound="par3" fbc:upperFluxBound="par2" reversible="true">
            <listOfReactants>
               <speciesReference species="ATP" stoichiometry="1" constant="true"/>
               <speciesReference species="GDP" stoichiometry="1" constant="true"/>
            </listOfReactants>
            <listOfProducts>
               <speciesReference species="ADP" stoichiometry="1" constant="true"/>
               <speciesReference species="GTP" stoichiometry="1" constant="true"/>
            </listOfProducts>
         </reaction>
         <reaction id="NA12" name="NA12" fast="false" fbc:lowerFluxBound="par3" fbc:upperFluxBound="par2" reversible="true">
            <listOfReactants>
               <speciesReference species="ASP" stoichiometry="1" constant="true"/>
               <speciesReference species="IMP" stoichiometry="1" constant="true"/>
               <speciesReference species="GTP" stoichiometry="1" constant="true"/>
            </listOfReactants>
            <listOfProducts>
               <speciesReference species="Pi" stoichiometry="1" constant="true"/>
               <speciesReference species="H___" stoichiometry="2" constant="true"/>
               <speciesReference species="AMP" stoichiometry="1" constant="true"/>
               <speciesReference species="FUM" stoichiometry="1" constant="true"/>
               <speciesReference species="GDP" stoichiometry="1" constant="true"/>
            </listOfProducts>
         </reaction>
         <reaction id="NA13" name="NA13" fast="false" fbc:lowerFluxBound="par1" fbc:upperFluxBound="par2" reversible="false">
            <listOfReactants>
               <speciesReference species="H___" stoichiometry="1" constant="true"/>
               <speciesReference species="NADPH" stoichiometry="1" constant="true"/>
               <speciesReference species="ATP" stoichiometry="1" constant="true"/>
               <speciesReference species="METHF" stoichiometry="1" constant="true"/>
               <speciesReference species="UDP" stoichiometry="1" constant="true"/>
            </listOfReactants>
            <listOfProducts>
               <speciesReference species="ADP" stoichiometry="1" constant="true"/>
               <speciesReference species="NADP" stoichiometry="1" constant="true"/>
               <speciesReference species="H2O" stoichiometry="1" constant="true"/>
               <speciesReference species="DHF" stoichiometry="1" constant="true"/>
               <speciesReference species="dTTP" stoichiometry="1" constant="true"/>
            </listOfProducts>
         </reaction>
         <reaction id="NA14" name="NA14" fast="false" fbc:lowerFluxBound="par1" fbc:upperFluxBound="par2" reversible="false">
            <listOfReactants>
               <speciesReference species="H___" stoichiometry="1" constant="true"/>
               <speciesReference species="NADPH" stoichiometry="1" constant="true"/>
               <speciesReference species="ATP" stoichiometry="1" constant="true"/>
               <speciesReference species="CDP" stoichiometry="1" constant="true"/>
            </listOfReactants>
            <listOfProducts>
               <speciesReference species="ADP" stoichiometry="1" constant="true"/>
               <speciesReference species="NADP" stoichiometry="1" constant="true"/>
               <speciesReference species="H2O" stoichiometry="1" constant="true"/>
               <speciesReference species="dCTP" stoichiometry="1" constant="true"/>
            </listOfProducts>
         </reaction>
         <reaction id="NA15" name="NA15" fast="false" fbc:lowerFluxBound="par1" fbc:upperFluxBound="par2" reversible="false">
            <listOfReactants>
               <speciesReference species="H___" stoichiometry="1" constant="true"/>
               <speciesReference species="NADPH" stoichiometry="1" constant="true"/>
               <speciesReference species="ATP" stoichiometry="1" constant="true"/>
               <speciesReference species="GDP" stoichiometry="1" constant="true"/>
            </listOfReactants>
            <listOfProducts>
               <speciesReference species="ADP" stoichiometry="1" constant="true"/>
               <speciesReference species="NADP" stoichiometry="1" constant="true"/>
               <speciesReference species="H2O" stoichiometry="1" constant="true"/>
               <speciesReference species="dGTP" stoichiometry="1" constant="true"/>
            </listOfProducts>
         </reaction>
         <reaction id="NA16" name="NA16" fast="false" fbc:lowerFluxBound="par3" fbc:upperFluxBound="par2" reversible="true">
            <listOfReactants>
               <speciesReference species="H___" stoichiometry="1" constant="true"/>
               <speciesReference species="NADPH" stoichiometry="1" constant="true"/>
               <speciesReference species="ATP" stoichiometry="1" constant="true"/>
            </listOfReactants>
            <listOfProducts>
               <speciesReference species="NADP" stoichiometry="1" constant="true"/>
               <speciesReference species="H2O" stoichiometry="1" constant="true"/>
               <speciesReference species="dATP" stoichiometry="1" constant="true"/>
            </listOfProducts>
         </reaction>
         <reaction id="PA07" name="PA07" fast="false" fbc:lowerFluxBound="par3" fbc:upperFluxBound="par2" reversible="true">
            <listOfReactants>
               <speciesReference species="H___" stoichiometry="1" constant="true"/>
               <speciesReference species="O2" stoichiometry="1" constant="true"/>
               <speciesReference species="NADH" stoichiometry="1" constant="true"/>
               <speciesReference species="C16_0ACP" stoichiometry="1" constant="true"/>
            </listOfReactants>
            <listOfProducts>
               <speciesReference species="H2O" stoichiometry="2" constant="true"/>
               <speciesReference species="NAD" stoichiometry="1" constant="true"/>
               <speciesReference species="C16_1ACP" stoichiometry="1" constant="true"/>
            </listOfProducts>
         </reaction>
         <reaction id="PA08" name="PA08" fast="false" fbc:lowerFluxBound="par3" fbc:upperFluxBound="par2" reversible="true">
            <listOfReactants>
               <speciesReference species="H___" stoichiometry="1" constant="true"/>
               <speciesReference species="O2" stoichiometry="1" constant="true"/>
               <speciesReference species="NADH" stoichiometry="1" constant="true"/>
               <speciesReference species="C16_1ACP" stoichiometry="1" constant="true"/>
            </listOfReactants>
            <listOfProducts>
               <speciesReference species="H2O" stoichiometry="2" constant="true"/>
               <speciesReference species="NAD" stoichiometry="1" constant="true"/>
               <speciesReference species="C16_2ACP" stoichiometry="1" constant="true"/>
            </listOfProducts>
         </reaction>
         <reaction id="PA09" name="PA09" fast="false" fbc:lowerFluxBound="par3" fbc:upperFluxBound="par2" reversible="true">
            <listOfReactants>
               <speciesReference species="H___" stoichiometry="1" constant="true"/>
               <speciesReference species="O2" stoichiometry="1" constant="true"/>
               <speciesReference species="NADH" stoichiometry="1" constant="true"/>
               <speciesReference species="C16_2ACP" stoichiometry="1" constant="true"/>
            </listOfReactants>
            <listOfProducts>
               <speciesReference species="H2O" stoichiometry="2" constant="true"/>
               <speciesReference species="NAD" stoichiometry="1" constant="true"/>
               <speciesReference species="C16_3ACP" stoichiometry="1" constant="true"/>
            </listOfProducts>
         </reaction>
         <reaction id="PA10" name="PA10" fast="false" fbc:lowerFluxBound="par3" fbc:upperFluxBound="par2" reversible="true">
            <listOfReactants>
               <speciesReference species="H___" stoichiometry="16" constant="true"/>
               <speciesReference species="NADPH" stoichiometry="16" constant="true"/>
               <speciesReference species="AcACP" stoichiometry="1" constant="true"/>
               <speciesReference species="MalACP" stoichiometry="8" constant="true"/>
            </listOfReactants>
            <listOfProducts>
               <speciesReference species="NADP" stoichiometry="16" constant="true"/>
               <speciesReference species="H2O" stoichiometry="8" constant="true"/>
               <speciesReference species="CO2" stoichiometry="8" constant="true"/>
               <speciesReference species="ACP" stoichiometry="8" constant="true"/>
               <speciesReference species="C18_0ACP" stoichiometry="1" constant="true"/>
            </listOfProducts>
         </reaction>
         <reaction id="PA11" name="PA11" fast="false" fbc:lowerFluxBound="par3" fbc:upperFluxBound="par2" reversible="true">
            <listOfReactants>
               <speciesReference species="H___" stoichiometry="1" constant="true"/>
               <speciesReference species="O2" stoichiometry="1" constant="true"/>
               <speciesReference species="NADH" stoichiometry="1" constant="true"/>
               <speciesReference species="C18_0ACP" stoichiometry="1" constant="true"/>
            </listOfReactants>
            <listOfProducts>
               <speciesReference species="H2O" stoichiometry="2" constant="true"/>
               <speciesReference species="NAD" stoichiometry="1" constant="true"/>
               <speciesReference species="C18_1ACP" stoichiometry="1" constant="true"/>
            </listOfProducts>
         </reaction>
         <reaction id="PA12" name="PA12" fast="false" fbc:lowerFluxBound="par3" fbc:upperFluxBound="par2" reversible="true">
            <listOfReactants>
               <speciesReference species="H___" stoichiometry="1" constant="true"/>
               <speciesReference species="O2" stoichiometry="1" constant="true"/>
               <speciesReference species="NADH" stoichiometry="1" constant="true"/>
               <speciesReference species="C18_1ACP" stoichiometry="1" constant="true"/>
            </listOfReactants>
            <listOfProducts>
               <speciesReference species="H2O" stoichiometry="2" constant="true"/>
               <speciesReference species="NAD" stoichiometry="1" constant="true"/>
               <speciesReference species="C18_2ACP" stoichiometry="1" constant="true"/>
            </listOfProducts>
         </reaction>
         <reaction id="PA13" name="PA13" fast="false" fbc:lowerFluxBound="par3" fbc:upperFluxBound="par2" reversible="true">
            <listOfReactants>
               <speciesReference species="H___" stoichiometry="1" constant="true"/>
               <speciesReference species="O2" stoichiometry="1" constant="true"/>
               <speciesReference species="NADH" stoichiometry="1" constant="true"/>
               <speciesReference species="C18_2ACP" stoichiometry="1" constant="true"/>
            </listOfReactants>
            <listOfProducts>
               <speciesReference species="H2O" stoichiometry="2" constant="true"/>
               <speciesReference species="NAD" stoichiometry="1" constant="true"/>
               <speciesReference species="C18_3ACP" stoichiometry="1" constant="true"/>
            </listOfProducts>
         </reaction>
         <reaction id="NA01" name="NA01" fast="false" fbc:lowerFluxBound="par1" fbc:upperFluxBound="par2" reversible="false">
            <listOfReactants>
               <speciesReference species="H2O" stoichiometry="2" constant="true"/>
               <speciesReference species="ATP" stoichiometry="4" constant="true"/>
               <speciesReference species="CO2" stoichiometry="1" constant="true"/>
               <speciesReference species="GLY" stoichiometry="1" constant="true"/>
               <speciesReference species="ASP" stoichiometry="1" constant="true"/>
               <speciesReference species="GLN" stoichiometry="2" constant="true"/>
               <speciesReference species="PRPP" stoichiometry="1" constant="true"/>
               <speciesReference species="N10FTHF" stoichiometry="1" constant="true"/>
            </listOfReactants>
            <listOfProducts>
               <speciesReference species="ADP" stoichiometry="4" constant="true"/>
               <speciesReference species="Pi" stoichiometry="4" constant="true"/>
               <speciesReference species="H___" stoichiometry="7" constant="true"/>
               <speciesReference species="PPi" stoichiometry="1" constant="true"/>
               <speciesReference species="THF" stoichiometry="1" constant="true"/>
               <speciesReference species="GLU" stoichiometry="2" constant="true"/>
               <speciesReference species="AICAR" stoichiometry="1" constant="true"/>
               <speciesReference species="FUM" stoichiometry="1" constant="true"/>
            </listOfProducts>
         </reaction>
         <reaction id="NA02" name="NA02" fast="false" fbc:lowerFluxBound="par3" fbc:upperFluxBound="par2" reversible="true">
            <listOfReactants>
               <speciesReference species="H___" stoichiometry="1" constant="true"/>
               <speciesReference species="O2" stoichiometry="1" constant="true"/>
               <speciesReference species="ASP" stoichiometry="1" constant="true"/>
               <speciesReference species="PRPP" stoichiometry="1" constant="true"/>
               <speciesReference species="CaP" stoichiometry="1" constant="true"/>
            </listOfReactants>
            <listOfProducts>
               <speciesReference species="Pi" stoichiometry="1" constant="true"/>
               <speciesReference species="H2O" stoichiometry="1" constant="true"/>
               <speciesReference species="CO2" stoichiometry="1" constant="true"/>
               <speciesReference species="PPi" stoichiometry="1" constant="true"/>
               <speciesReference species="UMP" stoichiometry="1" constant="true"/>
               <speciesReference species="H2O2" stoichiometry="1" constant="true"/>
            </listOfProducts>
         </reaction>
         <reaction id="NA03" name="NA03" fast="false" fbc:lowerFluxBound="par3" fbc:upperFluxBound="par2" reversible="true">
            <listOfReactants>
               <speciesReference species="H2O2" stoichiometry="2" constant="true"/>
            </listOfReactants>
            <listOfProducts>
               <speciesReference species="O2" stoichiometry="1" constant="true"/>
               <speciesReference species="H2O" stoichiometry="2" constant="true"/>
            </listOfProducts>
         </reaction>
         <reaction id="NA17" name="NA17" fast="false" fbc:lowerFluxBound="par1" fbc:upperFluxBound="par2" reversible="false">
            <listOfReactants>
               <speciesReference species="H2O" stoichiometry="2.375" constant="true"/>
               <speciesReference species="ATP" stoichiometry="1.372" constant="true"/>
               <speciesReference species="dTTP" stoichiometry="0.18" constant="true"/>
               <speciesReference species="dCTP" stoichiometry="0.32" constant="true"/>
               <speciesReference species="dGTP" stoichiometry="0.32" constant="true"/>
               <speciesReference species="dATP" stoichiometry="0.18" constant="true"/>
            </listOfReactants>
            <listOfProducts>
               <speciesReference species="ADP" stoichiometry="1.375" constant="true"/>
               <speciesReference species="Pi" stoichiometry="1.372" constant="true"/>
               <speciesReference species="H___" stoichiometry="2.372" constant="true"/>
               <speciesReference species="PPi" stoichiometry="1" constant="true"/>
               <speciesReference species="DNA" stoichiometry="1" constant="true"/>
            </listOfProducts>
         </reaction>
         <reaction id="NA18" name="NA18" fast="false" fbc:lowerFluxBound="par1" fbc:upperFluxBound="par2" reversible="false">
            <listOfReactants>
               <speciesReference species="H2O" stoichiometry="1.4" constant="true"/>
               <speciesReference species="ATP" stoichiometry="0.56" constant="true"/>
               <speciesReference species="CTP" stoichiometry="0.34" constant="true"/>
               <speciesReference species="UTP" stoichiometry="0.16" constant="true"/>
               <speciesReference species="GTP" stoichiometry="0.34" constant="true"/>
            </listOfReactants>
            <listOfProducts>
               <speciesReference species="ADP" stoichiometry="0.4" constant="true"/>
               <speciesReference species="Pi" stoichiometry="0.4" constant="true"/>
               <speciesReference species="H___" stoichiometry="0.4" constant="true"/>
               <speciesReference species="PPi" stoichiometry="1" constant="true"/>
               <speciesReference species="RNA" stoichiometry="1" constant="true"/>
            </listOfProducts>
         </reaction>
         <reaction id="Chl03" name="Chl03" fast="false" fbc:lowerFluxBound="par1" fbc:upperFluxBound="par2" reversible="false">
            <listOfReactants>
               <speciesReference species="H2O" stoichiometry="1" constant="true"/>
               <speciesReference species="ATP" stoichiometry="1" constant="true"/>
               <speciesReference species="MET" stoichiometry="1" constant="true"/>
            </listOfReactants>
            <listOfProducts>
               <speciesReference species="Pi" stoichiometry="1" constant="true"/>
               <speciesReference species="H___" stoichiometry="1" constant="true"/>
               <speciesReference species="PPi" stoichiometry="1" constant="true"/>
               <speciesReference species="cAdMET" stoichiometry="1" constant="true"/>
            </listOfProducts>
         </reaction>
         <reaction id="Chl04" name="Chl04" fast="false" fbc:lowerFluxBound="par3" fbc:upperFluxBound="par2" reversible="true">
            <listOfReactants>
               <speciesReference species="H2O" stoichiometry="1" constant="true"/>
               <speciesReference species="cAdHCYS" stoichiometry="1" constant="true"/>
            </listOfReactants>
            <listOfProducts>
               <speciesReference species="HCYS" stoichiometry="1" constant="true"/>
               <speciesReference species="cAd" stoichiometry="1" constant="true"/>
            </listOfProducts>
         </reaction>
         <reaction id="Chl05" name="Chl05" fast="false" fbc:lowerFluxBound="par1" fbc:upperFluxBound="par2" reversible="false">
            <listOfReactants>
               <speciesReference species="ATP" stoichiometry="1" constant="true"/>
               <speciesReference species="cAd" stoichiometry="1" constant="true"/>
            </listOfReactants>
            <listOfProducts>
               <speciesReference species="ADP" stoichiometry="1" constant="true"/>
               <speciesReference species="H___" stoichiometry="1" constant="true"/>
               <speciesReference species="AMP" stoichiometry="1" constant="true"/>
            </listOfProducts>
         </reaction>
         <reaction id="Chl01" name="Chl01" fast="false" fbc:lowerFluxBound="par1" fbc:upperFluxBound="par2" reversible="false">
            <listOfReactants>
               <speciesReference species="H___" stoichiometry="12" constant="true"/>
               <speciesReference species="O2" stoichiometry="2.5" constant="true"/>
               <speciesReference species="NADPH" stoichiometry="8" constant="true"/>
               <speciesReference species="ATP" stoichiometry="8" constant="true"/>
               <speciesReference species="cGLU" stoichiometry="8" constant="true"/>
            </listOfReactants>
            <listOfProducts>
               <speciesReference species="NADP" stoichiometry="8" constant="true"/>
               <speciesReference species="H2O" stoichiometry="13" constant="true"/>
               <speciesReference species="PPi" stoichiometry="8" constant="true"/>
               <speciesReference species="AMP" stoichiometry="8" constant="true"/>
               <speciesReference species="NH4___" stoichiometry="4" constant="true"/>
               <speciesReference species="cPPorphyrin" stoichiometry="1" constant="true"/>
               <speciesReference species="cCO2" stoichiometry="6" constant="true"/>
            </listOfProducts>
         </reaction>
         <reaction id="Chl02" name="Chl02" fast="false" fbc:lowerFluxBound="par1" fbc:upperFluxBound="par2" reversible="false">
            <listOfReactants>
               <speciesReference species="H___" stoichiometry="18" constant="true"/>
               <speciesReference species="NADPH" stoichiometry="15" constant="true"/>
               <speciesReference species="ATP" stoichiometry="8" constant="true"/>
               <speciesReference species="cGAP" stoichiometry="4" constant="true"/>
               <speciesReference species="cPYR" stoichiometry="4" constant="true"/>
            </listOfReactants>
            <listOfProducts>
               <speciesReference species="ADP" stoichiometry="4" constant="true"/>
               <speciesReference species="NADP" stoichiometry="15" constant="true"/>
               <speciesReference species="H2O" stoichiometry="8" constant="true"/>
               <speciesReference species="PPi" stoichiometry="7" constant="true"/>
               <speciesReference species="AMP" stoichiometry="4" constant="true"/>
               <speciesReference species="cPhytyl_PP" stoichiometry="1" constant="true"/>
               <speciesReference species="cCO2" stoichiometry="4" constant="true"/>
            </listOfProducts>
         </reaction>
         <reaction id="Chl06" name="Chl06" fast="false" fbc:lowerFluxBound="par1" fbc:upperFluxBound="par2" reversible="false">
            <listOfReactants>
               <speciesReference species="O2" stoichiometry="2.5" constant="true"/>
               <speciesReference species="NADPH" stoichiometry="4" constant="true"/>
               <speciesReference species="ATP" stoichiometry="2" constant="true"/>
               <speciesReference species="Mg2___" stoichiometry="1" constant="true"/>
               <speciesReference species="cAdMET" stoichiometry="1" constant="true"/>
               <speciesReference species="cPPorphyrin" stoichiometry="1" constant="true"/>
               <speciesReference species="cPhytyl_PP" stoichiometry="1" constant="true"/>
            </listOfReactants>
            <listOfProducts>
               <speciesReference species="ADP" stoichiometry="2" constant="true"/>
               <speciesReference species="Pi" stoichiometry="2" constant="true"/>
               <speciesReference species="H___" stoichiometry="3" constant="true"/>
               <speciesReference species="NADP" stoichiometry="4" constant="true"/>
               <speciesReference species="H2O" stoichiometry="2" constant="true"/>
               <speciesReference species="PPi" stoichiometry="1" constant="true"/>
               <speciesReference species="cAdHCYS" stoichiometry="1" constant="true"/>
               <speciesReference species="Chlorophyll" stoichiometry="1" constant="true"/>
            </listOfProducts>
         </reaction>
         <reaction id="CAM11" name="CAM11" fast="false" fbc:lowerFluxBound="par3" fbc:upperFluxBound="par2" reversible="true">
            <listOfReactants>
               <speciesReference species="NAD" stoichiometry="1" constant="true"/>
               <speciesReference species="MAL" stoichiometry="1" constant="true"/>
            </listOfReactants>
            <listOfProducts>
               <speciesReference species="H___" stoichiometry="1" constant="true"/>
               <speciesReference species="NADH" stoichiometry="1" constant="true"/>
               <speciesReference species="OXA" stoichiometry="1" constant="true"/>
            </listOfProducts>
         </reaction>
         <reaction id="CAM02" name="CAM02" fast="false" fbc:lowerFluxBound="par3" fbc:upperFluxBound="par2" reversible="true">
            <listOfReactants>
               <speciesReference species="H___" stoichiometry="1" constant="true"/>
               <speciesReference species="HCO3" stoichiometry="1" constant="true"/>
            </listOfReactants>
            <listOfProducts>
               <speciesReference species="H2O" stoichiometry="1" constant="true"/>
               <speciesReference species="CO2" stoichiometry="1" constant="true"/>
            </listOfProducts>
         </reaction>
         <reaction id="CAM03" name="CAM03" fast="false" fbc:lowerFluxBound="par3" fbc:upperFluxBound="par2" reversible="true">
            <listOfReactants>
               <speciesReference species="H___" stoichiometry="1" constant="true"/>
               <speciesReference species="mHCO3" stoichiometry="1" constant="true"/>
            </listOfReactants>
            <listOfProducts>
               <speciesReference species="H2O" stoichiometry="1" constant="true"/>
               <speciesReference species="mCO2" stoichiometry="1" constant="true"/>
            </listOfProducts>
         </reaction>
         <reaction id="PA14" name="PA14" fast="false" fbc:lowerFluxBound="par3" fbc:upperFluxBound="par2" reversible="true">
            <listOfReactants>
               <speciesReference species="GLYC3P" stoichiometry="1" constant="true"/>
               <speciesReference species="C12_0ACP" stoichiometry="0.104" constant="true"/>
               <speciesReference species="C14_0ACP" stoichiometry="0.051" constant="true"/>
               <speciesReference species="C16_0ACP" stoichiometry="0.474" constant="true"/>
               <speciesReference species="C16_1ACP" stoichiometry="0.04" constant="true"/>
               <speciesReference species="C16_2ACP" stoichiometry="0.148" constant="true"/>
               <speciesReference species="C16_3ACP" stoichiometry="0.253" constant="true"/>
               <speciesReference species="C18_0ACP" stoichiometry="0.048" constant="true"/>
               <speciesReference species="C18_1ACP" stoichiometry="0.16" constant="true"/>
               <speciesReference species="C18_2ACP" stoichiometry="0.276" constant="true"/>
               <speciesReference species="C18_3ACP" stoichiometry="0.446" constant="true"/>
            </listOfReactants>
            <listOfProducts>
               <speciesReference species="H___" stoichiometry="2" constant="true"/>
               <speciesReference species="ACP" stoichiometry="2" constant="true"/>
               <speciesReference species="PA" stoichiometry="1" constant="true"/>
            </listOfProducts>
         </reaction>
         <reaction id="PA15" name="PA15" fast="false" fbc:lowerFluxBound="par1" fbc:upperFluxBound="par2" reversible="false">
            <listOfReactants>
               <speciesReference species="H___" stoichiometry="1" constant="true"/>
               <speciesReference species="O2" stoichiometry="1" constant="true"/>
               <speciesReference species="NADH" stoichiometry="1" constant="true"/>
               <speciesReference species="C16_3ACP" stoichiometry="1" constant="true"/>
            </listOfReactants>
            <listOfProducts>
               <speciesReference species="H2O" stoichiometry="2" constant="true"/>
               <speciesReference species="NAD" stoichiometry="1" constant="true"/>
               <speciesReference species="C16_4ACP" stoichiometry="1" constant="true"/>
            </listOfProducts>
         </reaction>
         <reaction id="TAG01" name="TAG01" fast="false" fbc:lowerFluxBound="par1" fbc:upperFluxBound="par2" reversible="false">
            <listOfReactants>
               <speciesReference species="C14_0ACP" stoichiometry="0.0186" constant="true"/>
               <speciesReference species="C16_0ACP" stoichiometry="0.1275" constant="true"/>
               <speciesReference species="C16_1ACP" stoichiometry="0.0387" constant="true"/>
               <speciesReference species="C16_2ACP" stoichiometry="0.0137" constant="true"/>
               <speciesReference species="C16_3ACP" stoichiometry="0.0191" constant="true"/>
               <speciesReference species="C18_0ACP" stoichiometry="0.0019" constant="true"/>
               <speciesReference species="C18_1ACP" stoichiometry="0.0753" constant="true"/>
               <speciesReference species="C18_2ACP" stoichiometry="0.0967" constant="true"/>
               <speciesReference species="C18_3ACP" stoichiometry="0.357" constant="true"/>
               <speciesReference species="C16_4ACP" stoichiometry="0.2515" constant="true"/>
            </listOfReactants>
            <listOfProducts>
               <speciesReference species="ACP" stoichiometry="1" constant="true"/>
               <speciesReference species="FA" stoichiometry="1" constant="true"/>
            </listOfProducts>
         </reaction>
         <reaction id="TAG02" name="TAG02" fast="false" fbc:lowerFluxBound="par1" fbc:upperFluxBound="par2" reversible="false">
            <listOfReactants>
               <speciesReference species="GLYC3P" stoichiometry="1" constant="true"/>
               <speciesReference species="FA" stoichiometry="1" constant="true"/>
            </listOfReactants>
            <listOfProducts>
               <speciesReference species="AG3P" stoichiometry="1" constant="true"/>
            </listOfProducts>
         </reaction>
         <reaction id="TAG03" name="TAG03" fast="false" fbc:lowerFluxBound="par1" fbc:upperFluxBound="par2" reversible="false">
            <listOfReactants>
               <speciesReference species="FA" stoichiometry="1" constant="true"/>
               <speciesReference species="AG3P" stoichiometry="1" constant="true"/>
            </listOfReactants>
            <listOfProducts>
               <speciesReference species="DAG3P" stoichiometry="1" constant="true"/>
            </listOfProducts>
         </reaction>
         <reaction id="TAG04" name="TAG04" fast="false" fbc:lowerFluxBound="par1" fbc:upperFluxBound="par2" reversible="false">
            <listOfReactants>
               <speciesReference species="H2O" stoichiometry="1" constant="true"/>
               <speciesReference species="DAG3P" stoichiometry="1" constant="true"/>
            </listOfReactants>
            <listOfProducts>
               <speciesReference species="DAG" stoichiometry="1" constant="true"/>
            </listOfProducts>
         </reaction>
         <reaction id="TAG05" name="TAG05" fast="false" fbc:lowerFluxBound="par3" fbc:upperFluxBound="par2" reversible="true">
            <listOfReactants>
               <speciesReference species="FA" stoichiometry="1" constant="true"/>
               <speciesReference species="DAG" stoichiometry="1" constant="true"/>
            </listOfReactants>
            <listOfProducts>
               <speciesReference species="TAG" stoichiometry="1" constant="true"/>
            </listOfProducts>
         </reaction>
         <reaction id="TAG06" name="TAG06" fast="false" fbc:lowerFluxBound="par1" fbc:upperFluxBound="par2" reversible="false">
            <listOfReactants>
               <speciesReference species="TAG" stoichiometry="1.06" constant="true"/>
            </listOfReactants>
            <listOfProducts>
               <speciesReference species="TAG_P" stoichiometry="1" constant="true"/>
            </listOfProducts>
         </reaction>
         <reaction id="Pres05" name="Pres05" fast="false" fbc:lowerFluxBound="par3" fbc:upperFluxBound="par2" reversible="true">
            <listOfReactants>
               <speciesReference species="GLYOX" stoichiometry="1" constant="true"/>
               <speciesReference species="GLU" stoichiometry="1" constant="true"/>
            </listOfReactants>
            <listOfProducts>
               <speciesReference species="GLY" stoichiometry="1" constant="true"/>
               <speciesReference species="AKG" stoichiometry="1" constant="true"/>
            </listOfProducts>
         </reaction>
         <reaction id="mu" name="mu" fast="false" fbc:lowerFluxBound="par1" fbc:upperFluxBound="par8" reversible="false">
            <listOfReactants>
               <speciesReference species="H2O" stoichiometry="32.687" constant="true"/>
               <speciesReference species="ATP" stoichiometry="32.687" constant="true"/>
               <speciesReference species="GLYC" stoichiometry="3.258" constant="true"/>
               <speciesReference species="CARB" stoichiometry="0.666" constant="true"/>
               <speciesReference species="DNA" stoichiometry="0.061" constant="true"/>
               <speciesReference species="RNA" stoichiometry="0.117" constant="true"/>
               <speciesReference species="Chlorophyll" stoichiometry="0.022" constant="true"/>
               <speciesReference species="PA" stoichiometry="0.56" constant="true"/>
               <speciesReference species="PROTEIN" stoichiometry="1.432" constant="true"/>
            </listOfReactants>
            <listOfProducts>
               <speciesReference species="ADP" stoichiometry="32.687" constant="true"/>
               <speciesReference species="Pi" stoichiometry="32.687" constant="true"/>
               <speciesReference species="H___" stoichiometry="32.687" constant="true"/>
               <speciesReference species="BIOMASS" stoichiometry="1" constant="true"/>
            </listOfProducts>
         </reaction>
         <reaction id="AA32" name="AA32" fast="false" fbc:lowerFluxBound="par1" fbc:upperFluxBound="par2" reversible="false">
            <listOfReactants>
               <speciesReference species="H2O" stoichiometry="3.306" constant="true"/>
               <speciesReference species="ATP" stoichiometry="4.306" constant="true"/>
               <speciesReference species="cGLU" stoichiometry="0.05" constant="true"/>
               <speciesReference species="SER" stoichiometry="0.055" constant="true"/>
               <speciesReference species="GLY" stoichiometry="0.094" constant="true"/>
               <speciesReference species="ALA" stoichiometry="0.111" constant="true"/>
               <speciesReference species="ASP" stoichiometry="0.047" constant="true"/>
               <speciesReference species="CYS" stoichiometry="0.012" constant="true"/>
               <speciesReference species="THR" stoichiometry="0.057" constant="true"/>
               <speciesReference species="ILE" stoichiometry="0.036" constant="true"/>
               <speciesReference species="PHE" stoichiometry="0.045" constant="true"/>
               <speciesReference species="TYR" stoichiometry="0.031" constant="true"/>
               <speciesReference species="TRYP" stoichiometry="0.001" constant="true"/>
               <speciesReference species="HIS" stoichiometry="0.017" constant="true"/>
               <speciesReference species="VAL" stoichiometry="0.059" constant="true"/>
               <speciesReference species="LEU" stoichiometry="0.093" constant="true"/>
               <speciesReference species="MET" stoichiometry="0.022" constant="true"/>
               <speciesReference species="ASN" stoichiometry="0.047" constant="true"/>
               <speciesReference species="ARG" stoichiometry="0.047" constant="true"/>
               <speciesReference species="LYS" stoichiometry="0.058" constant="true"/>
               <speciesReference species="cGLN" stoichiometry="0.05" constant="true"/>
               <speciesReference species="cPRO" stoichiometry="0.059" constant="true"/>
               <speciesReference species="cHydPro" stoichiometry="0.013" constant="true"/>
            </listOfReactants>
            <listOfProducts>
               <speciesReference species="ADP" stoichiometry="4.306" constant="true"/>
               <speciesReference species="Pi" stoichiometry="4.306" constant="true"/>
               <speciesReference species="H___" stoichiometry="4.314" constant="true"/>
               <speciesReference species="PROTEIN" stoichiometry="1" constant="true"/>
            </listOfProducts>
         </reaction>
         <reaction id="Ex03" name="Ex03" fast="false" fbc:lowerFluxBound="par3" fbc:upperFluxBound="par2" reversible="true">
            <listOfReactants>
               <speciesReference species="HCO3_ex" stoichiometry="1" constant="true"/>
            </listOfReactants>
            <listOfProducts>
               <speciesReference species="HCO3" stoichiometry="1" constant="true"/>
            </listOfProducts>
         </reaction>
         <reaction id="T02" name="T02" fast="false" fbc:lowerFluxBound="par1" fbc:upperFluxBound="par2" reversible="false">
            <listOfReactants>
               <speciesReference species="HCO3" stoichiometry="1" constant="true"/>
            </listOfReactants>
            <listOfProducts>
               <speciesReference species="cHCO3" stoichiometry="1" constant="true"/>
            </listOfProducts>
         </reaction>
         <reaction id="T03" name="T03" fast="false" fbc:lowerFluxBound="par3" fbc:upperFluxBound="par2" reversible="true">
            <listOfReactants>
               <speciesReference species="CO2" stoichiometry="1" constant="true"/>
            </listOfReactants>
            <listOfProducts>
               <speciesReference species="cCO2" stoichiometry="1" constant="true"/>
            </listOfProducts>
         </reaction>
         <reaction id="T16" name="T16" fast="false" fbc:lowerFluxBound="par3" fbc:upperFluxBound="par2" reversible="true">
            <listOfReactants>
               <speciesReference species="mAcCoA" stoichiometry="1" constant="true"/>
            </listOfReactants>
            <listOfProducts>
               <speciesReference species="AcCoA" stoichiometry="1" constant="true"/>
            </listOfProducts>
         </reaction>
         <reaction id="T13" name="T13" fast="false" fbc:lowerFluxBound="par3" fbc:upperFluxBound="par2" reversible="true">
            <listOfReactants>
               <speciesReference species="cNO2" stoichiometry="1" constant="true"/>
            </listOfReactants>
            <listOfProducts>
               <speciesReference species="NO2" stoichiometry="1" constant="true"/>
            </listOfProducts>
         </reaction>
         <reaction id="Gluc08" name="Gluc08" fast="false" fbc:lowerFluxBound="par1" fbc:upperFluxBound="par2" reversible="false">
            <listOfReactants>
               <speciesReference species="Starch" stoichiometry="0.02" constant="true"/>
            </listOfReactants>
            <listOfProducts>
               <speciesReference species="Starch_P" stoichiometry="1" constant="true"/>
            </listOfProducts>
         </reaction>
         <reaction id="Chl07" name="Chl07" fast="false" fbc:lowerFluxBound="par1" fbc:upperFluxBound="par2" reversible="false">
            <listOfReactants>
               <speciesReference species="Chlorophyll" stoichiometry="1.11" constant="true"/>
            </listOfReactants>
            <listOfProducts>
               <speciesReference species="Chlorophyll_P" stoichiometry="1" constant="true"/>
            </listOfProducts>
         </reaction>
         <reaction id="AA33" name="AA33" fast="false" fbc:lowerFluxBound="par1" fbc:upperFluxBound="par2" reversible="false">
            <listOfReactants>
               <speciesReference species="PROTEIN" stoichiometry="7.95" constant="true"/>
            </listOfReactants>
            <listOfProducts>
               <speciesReference species="PROTEIN_P" stoichiometry="1" constant="true"/>
            </listOfProducts>
         </reaction>
         <reaction id="Gly11" name="Gly11" fast="false" fbc:lowerFluxBound="par1" fbc:upperFluxBound="par2" reversible="false">
            <listOfReactants>
               <speciesReference species="CARB" stoichiometry="5.55" constant="true"/>
            </listOfReactants>
            <listOfProducts>
               <speciesReference species="CARB_P" stoichiometry="1" constant="true"/>
            </listOfProducts>
         </reaction>
         <reaction id="Glyc07" name="Glyc07" fast="false" fbc:lowerFluxBound="par1" fbc:upperFluxBound="par2" reversible="false">
            <listOfReactants>
               <speciesReference species="GLYC" stoichiometry="10.86" constant="true"/>
            </listOfReactants>
            <listOfProducts>
               <speciesReference species="GLYC_P" stoichiometry="1" constant="true"/>
            </listOfProducts>
         </reaction>
         <reaction id="T09" name="T09" fast="false" fbc:lowerFluxBound="par3" fbc:upperFluxBound="par2" reversible="true">
            <listOfReactants>
               <speciesReference species="cGLN" stoichiometry="1" constant="true"/>
            </listOfReactants>
            <listOfProducts>
               <speciesReference species="GLN" stoichiometry="1" constant="true"/>
            </listOfProducts>
         </reaction>
         <reaction id="ATPdrain" name="ATPdrain" fast="false" fbc:lowerFluxBound="par1" fbc:upperFluxBound="par2" reversible="false">
            <listOfReactants>
               <speciesReference species="ATP" stoichiometry="1" constant="true"/>
            </listOfReactants>
         </reaction>
         <reaction id="Gly09" name="Gly09" fast="false" fbc:lowerFluxBound="par3" fbc:upperFluxBound="par2" reversible="true">
            <listOfReactants>
               <speciesReference species="ATP" stoichiometry="1" constant="true"/>
               <speciesReference species="GLUC" stoichiometry="1" constant="true"/>
            </listOfReactants>
            <listOfProducts>
               <speciesReference species="ADP" stoichiometry="1" constant="true"/>
               <speciesReference species="G6P" stoichiometry="1" constant="true"/>
            </listOfProducts>
         </reaction>
      </listOfReactions>
      <listOfParameters>
         <parameter id="par5" constant="true" value="-1"/>
         <parameter id="par3" constant="true" value="-100"/>
         <parameter id="par1" constant="true" value="0"/>
         <parameter id="par7" constant="true" value="0.19"/>
         <parameter id="par4" constant="true" value="1"/>
         <parameter id="par8" constant="true" value="10"/>
         <parameter id="par2" constant="true" value="100"/>
         <parameter id="par6" constant="true" value="800"/>
      </listOfParameters>
      <fbc:listOfObjectives fbc:activeObjective="objective1">
         <fbc:objective fbc:id="objective1" fbc:type="maximize">
            <fbc:listOfFluxObjectives>
               <fbc:fluxObjective fbc:reaction="mu" fbc:coefficient="1"/>
            </fbc:listOfFluxObjectives>
         </fbc:objective>
      </fbc:listOfObjectives>
   </model>
</sbml>
