# Supplementary material for: Reconstruction and analysis of a carbon-core metabolic network for Dunaliella salina
Source: BMC Bioinformatics. 2020 Jan 2;21:1. doi: 10.1186/s12859-019-3325-0 (PMC6941287; doi:10.1186/s12859-019-3325-0)
Supplement: Supplementary file 3 — Additional file 3 Flux values, constraints, gene-protein reaction associations. [file 12859_2019_3325_MOESM3_ESM.xlsx]

## Sheet: Constraints
			Reaction bounds [mmol g-1 dw h-1]		Default value [mmol g-1 dw h-1]								Coefficients in objective function [-]								KEGG EC#					Annotated genomic information
No.	Reaction ID	Reaction equation	Lower	Upper	A	B	C	D	E	F	G	H	A	B	C	D	E	F	G	H
R001	Light01	8 Light + 3 ADP + 3 Pi + H[+] + 2 NADP ==> O2 + H2O + 2 NADPH + 3 ATP	0	800	#	#	#	#	#	#	#	#	0	0	0	0	0	0	0	0
R002	Cal01	H2O + cRu15DP + cCO2 ==> 2 H[+] + 2 c3PG	0	100	#	#	#	#	#	#	#	#	-1	-1	-1	-1	-1	-1	-1	-1	4.1.1.39					D maker-scaffold1014-augustus-gene-0.27-mRNA-1	K01602 rbcS	ribulose-bisphosphate carboxylase small chain [EC	4.1.1.39]
R003	Cal02	NADPH + ATP + c3PG ==> ADP + NADP + H2O + cGAP	0	100	#	#	#	#	#	#	#	#	0	0	0	0	0	0	0	0	2.7.2.3	1.2.1.9				D maker-scaffold27-augustus-gene-5.23-mRNA-1	K00927 PGK, pgk	phosphoglycerate kinase [EC	2.7.2.3]	D maker-scaffold219-augustus-gene-0.17-mRNA-1	K00131 gapN	glyceraldehyde-3-phosphate dehydrogenase (NADP+) [EC	1.2.1.9]
R004	Cal03	cGAP <==> cDHAP	-100	100	#	#	#	#	#	#	#	#	0	0	0	0	0	0	0	0	5.3.1.1					D maker-scaffold384-augustus-gene-2.46-mRNA-1	K01803 TPI, tpiA	triosephosphate isomerase (TIM) [EC	5.3.1.1]
R005	Cal04	cGAP + cDHAP <==> cF16P	-100	100	#	#	#	#	#	#	#	#	0	0	0	0	0	0	0	0	4.1.2.13					D maker-scaffold875-augustus-gene-0.35-mRNA-1	K01623 ALDO	fructose-bisphosphate aldolase, class I [EC	4.1.2.13]
R006	Cal05	H2O + cF16P <==> Pi + cF6P	-100	100	#	#	#	#	#	#	#	#	0	0	0	0	0	0	0	0	3.1.3.11					D augustus_masked-scaffold106-processed-gene-2.4-mRNA-1	K03841 FBP, fbp	fructose-1,6-bisphosphatase I [EC	3.1.3.11]
R007	Cal06	cGAP + cF6P <==> cE4P + cX5P	-100	100	#	#	#	#	#	#	#	#	0	0	0	0	0	0	0	0	2.2.1.1					D maker-scaffold279-augustus-gene-0.20-mRNA-1	K00615 E2.2.1.1, tktA, tktB	transketolase [EC	2.2.1.1]
R008	Cal07	H2O + cGAP + cE4P <==> Pi + cS7P	-100	100	#	#	#	#	#	#	#	#	0	0	0	0	0	0	0	0	3.1.3.37	4.1.2.13				D maker-scaffold670-augustus-gene-0.58-mRNA-1	K01100 E3.1.3.37	sedoheptulose-bisphosphatase [EC	3.1.3.37]	D maker-scaffold875-augustus-gene-0.35-mRNA-1	K01623 ALDO	fructose-bisphosphate aldolase, class I [EC	4.1.2.13]
R009	Cal08	cGAP + cS7P <==> cX5P + cR5P	-100	100	#	#	#	#	#	#	#	#	0	0	0	0	0	0	0	0	2.2.1.1					D maker-scaffold279-augustus-gene-0.20-mRNA-1	K00615 E2.2.1.1, tktA, tktB	transketolase [EC	2.2.1.1]
R010	Cal09	cX5P <==> cRu5P	-100	100	#	#	#	#	#	#	#	#	0	0	0	0	0	0	0	0	5.1.3.1					D maker-scaffold420-augustus-gene-1.72-mRNA-1	K01783 rpe, RPE	ribulose-phosphate 3-epimerase [EC	5.1.3.1]
R011	Cal10	cR5P <==> cRu5P	-100	100	#	#	#	#	#	#	#	#	0	0	0	0	0	0	0	0	5.3.1.6					D maker-scaffold23-augustus-gene-4.6-mRNA-1	K01807 rpiA	ribose 5-phosphate isomerase A [EC	5.3.1.6]
R012	Cal11	ATP + cRu5P ==> ADP + cRu15DP	0	100	#	#	#	#	#	#	#	#	0	0	0	0	0	0	0	0	2.7.1.19					D maker-scaffold635-augustus-gene-0.60-mRNA-1	K00855 PRK, prkB	phosphoribulokinase [EC	2.7.1.19]
R013	Gluc01	NADP + H2O + cG6P <==> H[+] + NADPH + c6PG	-100	100	#	#	#	#	#	#	#	#	0	0	0	0	0	0	0	0	1.1.1.49	3.1.1.31				D maker-scaffold3394-augustus-gene-0.1-mRNA-1	K00036 G6PD, zwf	glucose-6-phosphate 1-dehydrogenase [EC	1.1.1.49 1.1.1.363]	D maker-scaffold817-augustus-gene-0.24-mRNA-1	K01057 PGLS, pgl, devB	6-phosphogluconolactonase [EC	3.1.1.31]
R014	Gluc02	NADP + c6PG <==> H[+] + NADPH + cRu5P + cCO2	-100	100	0	0	0	0	0	0	0	0	0	0	0	0	0	0	0	0	1.1.1.44					D maker-scaffold193-augustus-gene-0.18-mRNA-1	K00033 PGD, gnd, gntZ	6-phosphogluconate dehydrogenase [EC	1.1.1.44 1.1.1.343]
R015	Gluc03	cF6P <==> cG6P	-100	100	#	#	#	#	#	#	#	#	0	0	0	0	0	0	0	0	5.3.1.9					D maker-scaffold233-augustus-gene-0.21-mRNA-1	K01810 GPI, pgi	glucose-6-phosphate isomerase [EC	5.3.1.9]
R016	Gluc04	cG6P <==> cG1P	-100	100	#	#	#	#	#	#	#	#	0	0	0	0	0	0	0	0	5.4.2.2					D augustus_masked-scaffold430-processed-gene-1.7-mRNA-1	K01835 pgm	phosphoglucomutase [EC	5.4.2.2]
R017	Gluc05	ATP + cG1P ==> cADP-G + PPi	0	100	#	#	#	#	#	#	#	#	0	0	0	0	0	0	0	0	2.7.7.27					D maker-scaffold1163-augustus-gene-0.12-mRNA-1	K00975 glgC	glucose-1-phosphate adenylyltransferase [EC	2.7.7.27]
R018	Gluc06	cADP-G ==> ADP + Starch	0	100	#	#	#	#	#	#	#	#	0	0	0	0	0	0	0	0	2.4.1.21					D augustus_masked-scaffold254-processed-gene-0.12-mRNA-1	K00703 glgA	starch synthase [EC	2.4.1.21]
R019	Gluc07	Pi + Starch ==> cG1P	0	100	#	#	#	#	#	#	#	#	0	0	0	0	0	0	0	0	2.4.1.1					D maker-scaffold138-augustus-gene-0.32-mRNA-1	K00688 PYG, glgP	glycogen phosphorylase [EC	2.4.1.1]
R020	CAM01	H[+] + cHCO3 <==> H2O + cCO2	-100	100	#	#	#	#	#	#	#	#	0	0	0	0	0	0	0	0	4.2.1.1					D maker-scaffold18-augustus-gene-0.39-mRNA-1	K01674 cah	carbonic anhydrase [EC	4.2.1.1]
R021	CAM02	H[+] + HCO3 <==> H2O + CO2	-100	100	0	0	0	0	0	0	0	0	0	0	0	0	0	0	0	0	4.2.1.1					D maker-scaffold18-augustus-gene-0.39-mRNA-1	K01674 cah	carbonic anhydrase [EC	4.2.1.1]
R022	CAM03	H[+] + mHCO3 <==> H2O + mCO2	-100	100	#	#	#	#	#	#	#	#	0	0	0	0	0	0	0	0	4.2.1.1					D maker-scaffold18-augustus-gene-0.39-mRNA-1	K01674 cah	carbonic anhydrase [EC	4.2.1.1]
R023	CAM04	cMAL + NAD <==> CO2 + cPYR + NADH	-100	100	0	0	0	0	0	0	0	0	0	0	0	0	0	0	0	0	1.1.1.39					D maker-scaffold144-augustus-gene-1.16-mRNA-1	K00028 E1.1.1.39	malate dehydrogenase (decarboxylating) [EC	1.1.1.39]
R024	CAM05	NADP + cMAL <==> NADPH + CO2 + cPYR	-100	100	0	0	0	0	0	0	0	0	0	0	0	0	0	0	0	0	1.1.1.40					D maker-scaffold124-augustus-gene-0.10-mRNA-1	K00029 E1.1.1.40, maeB	malate dehydrogenase (oxaloacetate-decarboxylating)(NADP+) [EC	1.1.1.40]
R025	CAM06	cMAL + NAD ==> H[+] + NADH + cOXA	0	100	0	0	0	0	0	0	0	0	0	0	0	0	0	0	0	0	1.1.1.37					D maker-scaffold713-augustus-gene-0.53-mRNA-1	K00026 MDH2	malate dehydrogenase [EC	1.1.1.37]
R026	CAM07	NADP + cMAL <==> H[+] + NADPH + cOXA	-100	100	0	0	0	0	0	0	0	0	0	0	0	0	0	0	0	0	1.1.1.82					D maker-scaffold46-augustus-gene-4.17-mRNA-1	K00051 E1.1.1.82	malate dehydrogenase (NADP+) [EC	1.1.1.82]
R027	CAM08	cASP + cAKG <==> cOXA + cGLU	-100	100	0	0	0	0	0	0	0	0	0	0	0	0	0	0	0	0	2.6.1.1					D maker-scaffold447-augustus-gene-1.24-mRNA-1	K14454 GOT1	aspartate aminotransferase, cytoplasmic [EC	2.6.1.1]
R028	CAM09	NAD + MAL <==> CO2 + NADH + PYR	-100	100	0	0	0	0	0	0	0	0	0	0	0	0	0	0	0	0	1.1.1.39					D maker-scaffold144-augustus-gene-1.16-mRNA-1	K00028 E1.1.1.39	malate dehydrogenase (decarboxylating) [EC	1.1.1.39]
R029	CAM10	NADP + MAL <==> NADPH + CO2 + PYR	-100	100	0	0	0	0	0	0	0	0	0	0	0	0	0	0	0	0	1.1.1.40					D maker-scaffold124-augustus-gene-0.10-mRNA-1	K00029 E1.1.1.40, maeB	malate dehydrogenase (oxaloacetate-decarboxylating)(NADP+) [EC	1.1.1.40]
R030	CAM11	NAD + MAL <==> H[+] + NADH + OXA	-100	100	0	0	0	0	0	0	0	0	0	0	0	0	0	0	0	0	1.1.1.37					D maker-scaffold713-augustus-gene-0.53-mRNA-1	K00026 MDH2	malate dehydrogenase [EC	1.1.1.37]
R031	CAM12	ATP + OXA ==> ADP + CO2 + PEP	0	100	0	0	0	0	0	0	0	0	0	0	0	0	0	0	0	0	4.1.1.49					D augustus_masked-scaffold976-processed-gene-0.22-mRNA-1	K01610 E4.1.1.49, pckA	phosphoenolpyruvate carboxykinase (ATP) [EC	4.1.1.49]
R032	CAM13	H2O + CO2 + PEP ==> Pi + H[+] + OXA	0	100	#	#	#	#	#	#	#	#	0	0	0	0	0	0	0	0	4.1.1.31					D maker-scaffold263-augustus-gene-2.39-mRNA-1	K01595 ppc	phosphoenolpyruvate carboxylase [EC	4.1.1.31]
R033	CAM14	H2O + ATP + mPYR + mHCO3 ==> ADP + Pi + 2 H[+] + mOXA	0	1	#	#	#	#	#	#	#	#	0	0	0	0	0	0	0	0	6.4.1.1					D maker-scaffold217-augustus-gene-3.12-mRNA-1	K01958 PC, pyc	pyruvate carboxylase [EC	6.4.1.1]
R034	Pres01	O2 + cRu15DP ==> c3PG + cGLYCOL2P	0	100	0	0	0	0	0	0	0	0	0	0	0	0	0	0	0	0	4.1.1.39					D maker-scaffold1014-augustus-gene-0.27-mRNA-1	K01602 rbcS	ribulose-bisphosphate carboxylase small chain [EC	4.1.1.39]
R035	Pres02	H2O + cGLYCOL2P ==> Pi + cGLYCOL	0	100	#	#	#	#	#	#	#	#	0	0	0	0	0	0	0	0	3.1.3.18					D maker-scaffold23-augustus-gene-3.28-mRNA-1	K19269 PGP, PGLP	phosphoglycolate phosphatase [EC	3.1.3.18 3.1.3.48]
R036	Pres03	NAD + GLYCOL <==> H[+] + NADH + GLYOX	-100	100	#	#	#	#	#	#	#	#	0	0	0	0	0	0	0	0	1.1.1.79					D augustus_masked-scaffold57-processed-gene-2.4-mRNA-1	K18121 GLYR	glyoxylate/succinic semialdehyde reductase [EC	1.1.1.79 1.1.1.-]
R037	Pres04	GLYOX + SER <==> GLY + HydPyr	-100	100	0	0	0	0	0	0	0	0	0	0	0	0	0	0	0	0	2.6.1.45					D maker-scaffold1263-augustus-gene-0.5-mRNA-1	K00830 AGXT	alanine-glyoxylate transaminase / serine-glyoxylate transaminase / serine-pyruvate transaminase [EC	2.6.1.44 2.6.1.45 2.6.1.51]
R038	Pres05	GLYOX + GLU <==> GLY + AKG	-100	100	0	0	0	0	0	0	0	0	0	0	0	0	0	0	0	0	2.6.1.4					D maker-scaffold406-augustus-gene-1.63-mRNA-1	K14272 GGAT	glutamate--glyoxylate aminotransferase [EC	2.6.1.4 2.6.1.2 2.6.1.44]
R039	Pres06	H[+] + NADH + HydPyr <==> NAD + GLYCA	-100	100	0	0	0	0	0	0	0	0	0	0	0	0	0	0	0	0	1.1.1.79					D augustus_masked-scaffold57-processed-gene-2.4-mRNA-1	K18121 GLYR	glyoxylate/succinic semialdehyde reductase [EC	1.1.1.79 1.1.1.-]
R040	Pres07	ATP + GLYCA <==> ADP + 3PG	-100	100	0	0	0	0	0	0	0	0	0	0	0	0	0	0	0	0	2.7.1.31					D maker-scaffold771-augustus-gene-0.34-mRNA-1	K15918 GLYK	D-glycerate 3-kinase [EC	2.7.1.31]
R041	Pres08	H2O + NAD + GA <==> H[+] + NADH + GLYCA	-100	100	#	#	#	#	#	#	#	#	0	0	0	0	0	0	0	0	1.2.1.3					D maker-scaffold189-augustus-gene-2.25-mRNA-1	K00134 GAPDH, gapA	glyceraldehyde 3-phosphate dehydrogenase [EC	1.2.1.3]
R042	Pres09	NAD + GLYC <==> H[+] + NADH + GA	-100	100	#	#	#	#	#	#	#	#	0	0	0	0	0	0	0	0	1.1.1.21					D maker-scaffold78-augustus-gene-2.11-mRNA-1	K00011 AKR1B	aldehyde reductase [EC	1.1.1.21]
R043	Pres10	NADP + GLYC <==> H[+] + NADPH + GA	-100	100	#	#	#	#	#	#	#	#	0	0	0	0	0	0	0	0	1.1.1.2					D maker-scaffold943-augustus-gene-0.19-mRNA-1	K00002 AKR1A1, adh	alcohol dehydrogenase (NADP+) [EC	1.1.1.2]
R044	Pres11	H2O + GLY + METHF <==> SER + THF	-100	100	#	#	#	#	#	#	#	#	0	0	0	0	0	0	0	0	2.2.1.2					D maker-scaffold189-augustus-gene-3.68-mRNA-1	K00616 E2.2.1.2, talA, talB	transaldolase [EC	2.2.1.2]
R045	Pres12	NAD + GLY + THF <==> CO2 + NADH + METHF + NH4[+]	-100	100	#	#	#	#	#	#	#	#	0	0	0	0	0	0	0	0	1.4.4.2					D maker-scaffold93-augustus-gene-3.42-mRNA-1
R046	Pres13	H[+] + PYR + GLY <==> GLYOX + ALA	-100	100	#	#	#	#	#	#	#	#	0	0	0	0	0	0	0	0	2.6.1.44					D maker-scaffold709-augustus-gene-0.34-mRNA-1	K00827 AGXT2	alanine-glyoxylate transaminase / (R)-3-amino-2-methylpropionate-pyruvate transaminase [EC	2.6.1.44 2.6.1.40]
R047	Gly01	G6P <==> G1P	-100	100	#	#	#	#	#	#	#	#	0	0	0	0	0	0	0	0	5.4.2.2					D augustus_masked-scaffold430-processed-gene-1.7-mRNA-1	K01835 pgm	phosphoglucomutase [EC	5.4.2.2]
R048	Gly02	F6P <==> G6P	-100	100	#	#	#	#	#	#	#	#	0	0	0	0	0	0	0	0	5.3.1.9					D maker-scaffold233-augustus-gene-0.21-mRNA-1	K01810 GPI, pgi	glucose-6-phosphate isomerase [EC	5.3.1.9]
R049	Gly03	ATP + F6P ==> ADP + F16P	0	100	#	#	#	#	#	#	#	#	0	0	0	0	0	0	0	0	2.7.1.11					D augustus_masked-scaffold388-processed-gene-1.2-mRNA-1	K00850 pfkA, PFK	6-phosphofructokinase 1 [EC	2.7.1.11]
R050	Gly04	H2O + F16P ==> Pi + F6P	0	100	#	#	#	#	#	#	#	#	0	0	0	0	0	0	0	0	3.1.3.11					D augustus_masked-scaffold106-processed-gene-2.4-mRNA-1	K03841 FBP, fbp	fructose-1,6-bisphosphatase I [EC	3.1.3.11]
R051	Gly05	GAP + DHAP <==> F16P	-100	100	#	#	#	#	#	#	#	#	0	0	0	0	0	0	0	0	4.1.2.13					D maker-scaffold875-augustus-gene-0.35-mRNA-1	K01623 ALDO	fructose-bisphosphate aldolase, class I [EC	4.1.2.13]
R052	Gly06	ADP + Pi + NADP + GAP <==> H[+] + NADPH + ATP + 3PG	-100	100	#	#	#	#	#	#	#	#	0	0	0	0	0	0	0	0	1.2.1.13	2.7.2.3				D maker-scaffold90-augustus-gene-0.25-mRNA-1	K05298 GAPA	glyceraldehyde-3-phosphate dehydrogenase (NADP+) (phosphorylating) [EC	1.2.1.13]	D maker-scaffold27-augustus-gene-5.23-mRNA-1	K00927 PGK, pgk	phosphoglycerate kinase [EC	2.7.2.3]
R053	Gly07	3PG <==> H2O + PEP	-100	100	#	#	#	#	#	#	#	#	0	0	0	0	0	0	0	0	5.4.2.11					D augustus_masked-scaffold119-processed-gene-1.16-mRNA-1	K01834 PGAM, gpmA	2,3-bisphosphoglycerate-dependent phosphoglycerate mutase [EC	5.4.2.11]
R054	Gly08	ADP + PEP <==> ATP + PYR	-100	100	#	#	#	#	#	#	#	#	0	0	0	0	0	0	0	0	4.2.1.11					D maker-scaffold175-augustus-gene-2.21-mRNA-1	K01689 ENO, eno	enolase [EC	4.2.1.11]
R055	Gly09	ATP + GLUC <==> ADP + G6P	-100	100	#	#	#	#	#	#	#	#	0	0	0	0	0	0	0	0	2.7.1.40					D augustus_masked-scaffold16-processed-gene-8.18-mRNA-1	K00873 PK, pyk	pyruvate kinase [EC	2.7.1.40]
R056	Gly10	G1P ==> Pi + CARB	0	100	#	#	#	#	#	#	#	#	0	0	0	0	0	0	0	0	2.7.1.1					D maker-scaffold652-augustus-gene-0.76-mRNA-1	K00844 HK	hexokinase [EC	2.7.1.1]
R057	PP01	NADP + H2O + G6P <==> 2 H[+] + NADPH + 6PG	-100	100	#	#	#	#	#	#	#	#	0	0	0	0	0	0	0	0	1.1.1.49	3.1.1.31				D maker-scaffold3394-augustus-gene-0.1-mRNA-1	K00036 G6PD, zwf	glucose-6-phosphate 1-dehydrogenase [EC	1.1.1.49 1.1.1.363]	D maker-scaffold817-augustus-gene-0.24-mRNA-1	K01057 PGLS, pgl, devB	6-phosphogluconolactonase [EC	3.1.1.31]
R058	PP02	NADP + 6PG <==> H[+] + NADPH + CO2 + RU5P	-100	100	#	#	#	#	#	#	#	#	0	0	0	0	0	0	0	0	1.1.1.44					D maker-scaffold193-augustus-gene-0.18-mRNA-1	K00033 PGD, gnd, gntZ	6-phosphogluconate dehydrogenase [EC	1.1.1.44 1.1.1.343]
R059	PP03	RU5P <==> R5P	-100	100	#	#	#	#	#	#	#	#	0	0	0	0	0	0	0	0	5.3.1.6					D maker-scaffold23-augustus-gene-4.6-mRNA-1	K01807 rpiA	ribose 5-phosphate isomerase A [EC	5.3.1.6]
R060	PP04	RU5P <==> X5P	-100	100	#	#	#	#	#	#	#	#	0	0	0	0	0	0	0	0	5.1.3.1					D maker-scaffold420-augustus-gene-1.72-mRNA-1	K01783 rpe, RPE	ribulose-phosphate 3-epimerase [EC	5.1.3.1]
R061	PP05	R5P + X5P <==> GAP + S7P	-100	100	#	#	#	#	#	#	#	#	0	0	0	0	0	0	0	0	2.2.1.1					D maker-scaffold279-augustus-gene-0.20-mRNA-1	K00615 E2.2.1.1, tktA, tktB	transketolase [EC	2.2.1.1]
R062	PP06	GAP + S7P <==> F6P + E4P	-100	100	#	#	#	#	#	#	#	#	0	0	0	0	0	0	0	0	2.2.1.2					D maker-scaffold189-augustus-gene-3.68-mRNA-1	K00616 E2.2.1.2, talA, talB	transaldolase [EC	2.2.1.2]
R063	PP07	F6P + GAP <==> X5P + E4P	-100	100	#	#	#	#	#	#	#	#	0	0	0	0	0	0	0	0	2.2.1.1					D maker-scaffold279-augustus-gene-0.20-mRNA-1
R064	TCA01	NAD + CoA + mPYR ==> NADH + mAcCoA + mCO2	0	100	#	#	#	#	#	#	#	#	0	0	0	0	0	0	0	0	1.2.4.1	2.3.1.9	1.8.1.4			D maker-scaffold264-augustus-gene-2.45-mRNA-1	K00161 PDHA, pdhA	pyruvate dehydrogenase E1 component alpha subunit [EC	1.2.4.1]
R065	TCA02	H2O + mAcCoA + mOXA ==> H[+] + CoA + mCIT	0	100	#	#	#	#	#	#	#	#	0	0	0	0	0	0	0	0	2.3.3.1	2.3.3.8				D augustus_masked-scaffold1004-processed-gene-0.12-mRNA-1	K01647 CS, gltA	citrate synthase [EC	2.3.3.1]	D maker-scaffold110-augustus-gene-4.45-mRNA-1	K01648 ACLY	ATP citrate (pro-S)-lyase [EC	2.3.3.8]
R066	TCA03	NAD + mCIT ==> NADH + mAKG + mCO2	0	100	#	#	#	#	#	#	#	#	0	0	0	0	0	0	0	0	1.1.1.41	1.1.1.42	4.2.1.3			D maker-scaffold383-augustus-gene-1.14-mRNA-1	K00030 IDH3	isocitrate dehydrogenase (NAD+) [EC	1.1.1.41]	D maker-scaffold464-augustus-gene-1.35-mRNA-1	K00031 IDH1, IDH2, icd	isocitrate dehydrogenase [EC	1.1.1.42]
R067	TCA04	NAD + CoA + mAKG ==> NADH + mSUCCoA + mCO2	0	100	#	#	#	#	#	#	#	#	0	0	0	0	0	0	0	0	1.2.4.2	2.3.1.61				D augustus_masked-scaffold1306-processed-gene-0.11-mRNA-1	K00164 OGDH, sucA	2-oxoglutarate dehydrogenase E1 component [EC	1.2.4.2]
R068	TCA05	ADP + Pi + mSUCCoA ==> ATP + CoA + mSUC	0	100	#	#	#	#	#	#	#	#	0	0	0	0	0	0	0	0	6.2.1.4	6.2.1.5				D maker-scaffold302-augustus-gene-2.56-mRNA-1	K01899 LSC1	succinyl-CoA synthetase alpha subunit [EC	6.2.1.4 6.2.1.5]
R069	TCA06	mSUC + FAD ==> mFUM + FADH2	0	100	#	#	#	#	#	#	#	#	0	0	0	0	0	0	0	0	1.3.5.1					D maker-scaffold179-augustus-gene-2.18-mRNA-1	K00234 SDHA, SDH1	succinate dehydrogenase (ubiquinone) flavoprotein subunit [EC	1.3.5.1]
R070	TCA07	H2O + mFUM ==> mMAL	0	100	#	#	#	#	#	#	#	#	0	0	0	0	0	0	0	0	4.2.1.2					D maker-scaffold54-augustus-gene-5.19-mRNA-1	K01676 E4.2.1.2A, fumA, fumB	fumarate hydratase, class I [EC	4.2.1.2]
R071	TCA08	mMAL + FAD <==> mOXA + FADH2	-100	100	#	#	#	#	#	#	#	#	0	0	0	0	0	0	0	0	1.1.1.37					D maker-scaffold713-augustus-gene-0.53-mRNA-1	K00026 MDH2	malate dehydrogenase [EC	1.1.1.37]
R072	Glyc01	ADP + DHAP <==> ATP + DHA	-100	100	#	#	#	#	#	#	#	#	0	0	0	0	0	0	0	0	5.4.2.2					D augustus_masked-scaffold430-processed-gene-1.7-mRNA-1	K01835 pgm	phosphoglucomutase [EC	5.4.2.2]
R073	Glyc02	H[+] + NADPH + DHA <==> NADP + GLYC	-100	100	#	#	#	#	#	#	#	#	0	0	0	0	0	0	0	0	1.1.1.156	1.1.1.2				D maker-scaffold943-augustus-gene-0.19-mRNA-1	K00002 AKR1A1, adh	alcohol dehydrogenase (NADP+) [EC	1.1.1.2]
R074	Glyc03	ADP + cGLYC3P ==> ATP + cGLYC	0	100	#	#	#	#	#	#	#	#	0	0	0	0	0	0	0	0	2.7.1.30					D maker-scaffold155-augustus-gene-2.29-mRNA-1	K00864 glpK, GK	glycerol kinase [EC	2.7.1.30]
R075	Glyc04	FAD + GLYC3P <==> DHAP + FADH2	-100	100	#	#	#	#	#	#	#	#	0	0	0	0	0	0	0	0	1.1.5.3					D maker-scaffold2951-augustus-gene-0.1-mRNA-1	K00111 glpA, glpD	glycerol-3-phosphate dehydrogenase [EC	1.1.5.3]
R076	Glyc05	NAD + cGLYC3P <==> H[+] + cDHAP + NADH	-100	100	#	#	#	#	#	#	#	#	0	0	0	0	0	0	0	0	1.1.1.8					D maker-scaffold1194-augustus-gene-0.15-mRNA-1	K00006 GPD1	glycerol-3-phosphate dehydrogenase (NAD+) [EC	1.1.1.8]
R077	Glyc06	ADP + GLYC3P ==> ATP + GLYC	0	100	#	#	#	#	#	#	#	#	0	0	0	0	0	0	0	0	2.7.1.30					D maker-scaffold155-augustus-gene-2.29-mRNA-1	K00864 glpK, GK	glycerol kinase [EC	2.7.1.30]
R078	NS01	H[+] + NADH + NO3 ==> H2O + NAD + NO2	0	100	#	#	#	#	#	#	#	#	0	0	0	0	0	0	0	0	1.7.1.1					D augustus_masked-scaffold498-processed-gene-1.14-mRNA-1	K10534 NR	nitrate reductase (NAD(P)H) [EC	1.7.1.1 1.7.1.2 1.7.1.3]
R079	NS02	5 H[+] + 3 NADPH + cNO2 ==> 3 NADP + 2 H2O + NH4[+]	0	100	#	#	#	#	#	#	#	#	0	0	0	0	0	0	0	0	1.7.7.1					D maker-scaffold498-augustus-gene-1.33-mRNA-1	K00366 nirA	ferredoxin-nitrite reductase [EC	1.7.7.1]
R080	NS03	ATP + cSO4 ==> PPi + cAPS	0	100	#	#	#	#	#	#	#	#	0	0	0	0	0	0	0	0	2.7.7.4					D maker-scaffold604-augustus-gene-0.47-mRNA-1	K00958 sat, met3	sulfate adenylyltransferase [EC	2.7.7.4]
R081	NS04	NADH + cAPS ==> AMP + NAD + cSO3	0	100	#	#	#	#	#	#	#	#	0	0	0	0	0	0	0	0	1.8.4.9					D maker-scaffold159-augustus-gene-3.43-mRNA-1	K05907 APR	adenylyl-sulfate reductase (glutathione) [EC	1.8.4.9]
R082	NS05	5 H[+] + 3 NADPH + cSO3 <==> 3 NADP + 3 H2O + cH2S	-100	100	#	#	#	#	#	#	#	#	0	0	0	0	0	0	0	0	1.8.1.2					D augustus_masked-scaffold25-processed-gene-2.19-mRNA-1	K00380 cysJ	sulfite reductase (NADPH) flavoprotein alpha-component [EC	1.8.1.2]
R083	AA01	H[+] + NADPH + cAKG + NH4[+] ==> NADP + H2O + cGLU	0	100	#	#	#	#	#	#	#	#	0	0	0	0	0	0	0	0	1.4.1.3					D maker-scaffold828-augustus-gene-0.32-mRNA-1	K00261 GLUD1_2, gdhA	glutamate dehydrogenase (NAD(P)+) [EC	1.4.1.3]
R084	AA02	ATP + cGLU + NH4[+] ==> ADP + Pi + H[+] + cGLN	0	100	#	#	#	#	#	#	#	#	0	0	0	0	0	0	0	0	6.3.1.2					D maker-scaffold313-augustus-gene-1.19-mRNA-1	K01915 glnA, GLUL	glutamine synthetase [EC	6.3.1.2]
R085	AA03	H[+] + NADPH + cAKG + cGLN <==> NADP + 2 cGLU	-100	100	#	#	#	#	#	#	#	#	0	0	0	0	0	0	0	0	1.4.1.13					D maker-scaffold828-augustus-gene-0.32-mRNA-1	K00261 GLUD1_2, gdhA	glutamate dehydrogenase (NAD(P)+) [EC	1.4.1.3]
R086	AA04	H2O + NAD + 3PG + GLU <==> Pi + H[+] + NADH + SER + AKG	-100	100	#	#	#	#	#	#	#	#	0	0	0	0	0	0	0	0	1.1.1.95	2.6.1.52	3.1.3.3			D maker-scaffold33-augustus-gene-2.18-mRNA-1	K00058 serA, PHGDH	D-3-phosphoglycerate dehydrogenase [EC	D maker-scaffold558-augustus-gene-1.34-mRNA-1	K00831 serC, PSAT1	phosphoserine aminotransferase [EC	D maker-scaffold622-augustus-gene-0.34-mRNA-1	K01079 serB, PSPH	phosphoserine phosphatase [EC	3.1.3.3]
R087	AA05	SER ==> PYR + NH4[+]	0	100	#	#	#	#	#	#	#	#	0	0	0	0	0	0	0	0	4.3.1.19					D maker-scaffold753-augustus-gene-0.30-mRNA-1	K01754 E4.3.1.19, ilvA, tdcB	threonine dehydratase [EC	4.3.1.19]
R088	AA06	SER + cH2S + AcCoA <==> H[+] + CoA + CYS + Ace	-100	100	#	#	#	#	#	#	#	#	0	0	0	0	0	0	0	0	2.3.1.30					D maker-scaffold180-augustus-gene-1.15-mRNA-1	K00640 cysE	serine O-acetyltransferase [EC	2.3.1.30]
R089	AA07	ATP + CoA + Ace ==> ADP + Pi + AcCoA	0	100	#	#	#	#	#	#	#	#	0	0	0	0	0	0	0	0	6.2.1.1					D maker-scaffold823-augustus-gene-0.43-mRNA-1	K01895 ACSS, acs	acetyl-CoA synthetase [EC	6.2.1.1]
R090	AA08	PYR + GLU ==> ALA + AKG	0	100	#	#	#	#	#	#	#	#	0	0	0	0	0	0	0	0	2.6.1.2					D maker-scaffold406-augustus-gene-1.63-mRNA-1	K14272 GGAT	glutamate--glyoxylate aminotransferase [EC	2.6.1.4 2.6.1.2 2.6.1.44]
R091	AA09	H[+] + THR <==> NH4[+] + 2OXOB	-100	100	#	#	#	#	#	#	#	#	0	0	0	0	0	0	0	0	4.3.1.19					D maker-scaffold753-augustus-gene-0.30-mRNA-1	K01754 E4.3.1.19, ilvA, tdcB	threonine dehydratase [EC	4.3.1.19]
R092	AA10	H[+] + NADPH + PYR + GLU + 2OXOB <==> NADP + H2O + CO2 + AKG + ILE	-100	100	#	#	#	#	#	#	#	#	0	0	0	0	0	0	0	0	2.2.1.6	1.1.1.86	4.2.1.9	2.6.1.42		D maker-scaffold380-augustus-gene-1.18-mRNA-1	K01652 E2.2.1.6L, ilvB, ilvG, ilvI	acetolactate synthase I/II/III large subunit [EC	2.2.1.6]	D maker-scaffold362-augustus-gene-0.18-mRNA-1	K00053 ilvC	ketol-acid reductoisomerase [EC	1.1.1.86]	D maker-scaffold5-augustus-gene-6.14-mRNA-1	K01687 ilvD	dihydroxy-acid dehydratase [EC	4.2.1.9]	K00826 E2.6.1.42, ilvE	branched-chain amino acid aminotransferase [EC	2.6.1.42]
R093	AA11	2 H[+] + NADPH + PYR + ALA <==> NADP + H2O + CO2 + VAL	-100	100	#	#	#	#	#	#	#	#	0	0	0	0	0	0	0	0	2.2.1.6	1.1.1.86	4.2.1.9	2.6.1.42		D maker-scaffold380-augustus-gene-1.18-mRNA-1	K01652 E2.2.1.6L, ilvB, ilvG, ilvI	acetolactate synthase I/II/III large subunit [EC	2.2.1.6]	D maker-scaffold362-augustus-gene-0.18-mRNA-1	K00053 ilvC	ketol-acid reductoisomerase [EC	1.1.1.86]	D maker-scaffold5-augustus-gene-6.14-mRNA-1	K01687 ilvD	dihydroxy-acid dehydratase [EC	4.2.1.9]	K00826 E2.6.1.42, ilvE	branched-chain amino acid aminotransferase [EC	2.6.1.42]
R094	AA12	H[+] + NADPH + NAD + 2 PYR + GLU + AcCoA <==> NADP + 2 CO2 + NADH + CoA + AKG + LEU	-100	100	#	#	#	#	#	#	#	#	0	0	0	0	0	0	0	0	1.2.4.1	2.3.1.9	2.3.3.13	4.2.1.33	1.1.1.85	D maker-scaffold264-augustus-gene-2.45-mRNA-1	K00161 PDHA, pdhA	pyruvate dehydrogenase E1 component alpha subunit [EC	1.2.4.1]	D maker-scaffold205-augustus-gene-2.29-mRNA-1	K00626 E2.3.1.9, atoB	acetyl-CoA C-acetyltransferase [EC	2.3.1.9]	D maker-scaffold217-augustus-gene-3.14-mRNA-1	K01649 leuA, IMS	2-isopropylmalate synthase [EC	2.3.3.13]	D maker-scaffold228-augustus-gene-0.15-mRNA-1	K01703 leuC, IPMI-L	3-isopropylmalate/(R)-2-methylmalate dehydratase large subunit [EC	4.2.1.33 4.2.1.35]	D maker-scaffold239-augustus-gene-0.21-mRNA-1	K00052 leuB, IMDH	3-isopropylmalate dehydrogenase [EC	1.1.1.85]
R095	AA13	NADPH + ATP + 2 PEP + E4P ==> ADP + 4 Pi + NADP + CHO	0	100	#	#	#	#	#	#	#	#	0	0	0	0	0	0	0	0	2.6.1.42	4.2.3.5	2.5.1.19	2.7.1.71	1.1.1.25	D maker-scaffold1066-augustus-gene-0.8-mRNA-1	K00826 E2.6.1.42, ilvE	branched-chain amino acid aminotransferase [EC	2.6.1.42]	D maker-scaffold498-augustus-gene-0.20-mRNA-1	K01736 aroC	chorismate synthase [EC	4.2.3.5]	D maker-scaffold227-augustus-gene-0.8-mRNA-1	K00800 aroA	3-phosphoshikimate 1-carboxyvinyltransferase [EC	2.5.1.19]	D maker-scaffold465-augustus-gene-1.33-mRNA-1	K00891 E2.7.1.71, aroK, aroL	shikimate kinase [EC	2.7.1.71]	D maker-scaffold759-augustus-gene-0.36-mRNA-1	K13832 aroDE, DHQ-SDH	3-dehydroquinate dehydratase / shikimate dehydrogenase [EC	4.2.1.10 1.1.1.25]	D maker-scaffold52-augustus-gene-4.10-mRNA-1	K01735 aroB	3-dehydroquinate synthase [EC	4.2.3.4]
R096	AA14	CHO <==> PRE	-100	100	#	#	#	#	#	#	#	#	0	0	0	0	0	0	0	0	5.4.99.5					D maker-scaffold97-augustus-gene-4.51-mRNA-1	K01850 E5.4.99.5	chorismate mutase [EC	5.4.99.5]
R097	AA15	H[+] + GLU + PRE <==> H2O + CO2 + AKG + PHE	-100	100	#	#	#	#	#	#	#	#	0	0	0	0	0	0	0	0	4.2.1.51	2.6.1.1	2.6.1.9			D maker-scaffold33-augustus-gene-5.35-mRNA-1	K05359 ADT, PDT	arogenate/prephenate dehydratase [EC	4.2.1.91 4.2.1.51]		D maker-scaffold447-augustus-gene-1.24-mRNA-1	K14454 GOT1	aspartate aminotransferase, cytoplasmic [EC	2.6.1.1]	D maker-scaffold162-augustus-gene-2.19-mRNA-1	K00817 hisC	histidinol-phosphate aminotransferase [EC	2.6.1.9]
R098	AA16	NAD + GLU + PRE <==> CO2 + NADH + AKG + TYR	-100	100	#	#	#	#	#	#	#	#	0	0	0	0	0	0	0	0	2.6.1.79	1.3.1.78				D maker-scaffold42-augustus-gene-5.7-mRNA-1	K15227 TYRAAT	arogenate dehydrogenase (NADP+), plant [EC	1.3.1.78]
R099	AA17	GLN + CHO <==> H[+] + PYR + GLU + ANTH	-100	100	#	#	#	#	#	#	#	#	0	0	0	0	0	0	0	0	4.1.3.27					D augustus_masked-scaffold15-processed-gene-1.17-mRNA-1	K01657 trpE	anthranilate synthase component I [EC	4.1.3.27]
R100	AA18	H[+] + SER + ANTH + PRPP <==> 2 H2O + CO2 + PPi + GAP + TRYP	-100	100	#	#	#	#	#	#	#	#	0	0	0	0	0	0	0	0	2.4.2.18	5.3.1.24	4.1.1.48	4.2.1.20		D maker-scaffold1895-augustus-gene-0.4-mRNA-1	K00766 trpD	anthranilate phosphoribosyltransferase [EC	2.4.2.18]	D maker-scaffold175-augustus-gene-3.58-mRNA-1	K01609 trpC	indole-3-glycerol phosphate synthase [EC	4.1.1.48]	D maker-scaffold759-augustus-gene-0.36-mRNA-1	K13832 aroDE, DHQ-SDH	3-dehydroquinate dehydratase / shikimate dehydrogenase [EC	4.2.1.10 1.1.1.25]
R101	AA19	3 H2O + ATP + 2 NAD + GLN + PRPP ==> Pi + 5 H[+] + 2 PPi + 2 NADH + AKG + AICAR + HIS	0	100	#	#	#	#	#	#	#	#	0	0	0	0	0	0	0	0	2.4.2.17	3.6.1.31	3.5.4.19	5.3.1.16	2.4.2.-/4.1.3.-	D maker-scaffold662-augustus-gene-0.30-mRNA-1	K00765 hisG	ATP phosphoribosyltransferase [EC	2.4.2.17]	D maker-scaffold206-augustus-gene-0.21-mRNA-1	K11755 hisIE	phosphoribosyl-ATP pyrophosphohydrolase / phosphoribosyl-AMP cyclohydrolase [EC	3.6.1.31 3.5.4.19]	D maker-scaffold792-augustus-gene-0.22-mRNA-1	K01814 hisA	phosphoribosylformimino-5-aminoimidazole carboxamide ribotide isomerase [EC	5.3.1.16]	D maker-scaffold119-augustus-gene-3.25-mRNA-1	K01663 HIS7	glutamine amidotransferase / cyclase [EC	2.4.2.- 4.1.3.-]	D augustus_masked-scaffold176-processed-gene-3.23-mRNA-1	K01693 hisB	imidazoleglycerol-phosphate dehydratase [EC	4.2.1.19]	D maker-scaffold162-augustus-gene-2.19-mRNA-1	K00817 hisC	histidinol-phosphate aminotransferase [EC	2.6.1.9]
R102	AA20	OXA + GLU <==> ASP + AKG	-100	100	#	#	#	#	#	#	#	#	0	0	0	0	0	0	0	0	2.6.1.1					D maker-scaffold447-augustus-gene-1.24-mRNA-1	K14454 GOT1	aspartate aminotransferase, cytoplasmic [EC	2.6.1.1]
R103	AA21	H2O + ATP + ASP + GLN ==> ADP + Pi + H[+] + GLU + ASN	0	100	#	#	#	#	#	#	#	#	0	0	0	0	0	0	0	0	6.3.5.4					D augustus_masked-scaffold347-processed-gene-2.25-mRNA-1	K01953 asnB, ASNS	asparagine synthase (glutamine-hydrolysing) [EC	6.3.5.4]
R104	AA22	2 H2O + 2 ATP + CO2 + GLN ==> 2 ADP + Pi + 3 H[+] + GLU + CaP	0	100	#	#	#	#	#	#	#	#	0	0	0	0	0	0	0	0	6.3.5.5					D maker-scaffold736-augustus-gene-0.30-mRNA-1	K01955 carB, CPA2	carbamoyl-phosphate synthase large subunit [EC	6.3.5.5]
R105	AA23	ATP + NADH + ASP + 2 GLU + CaP ==> Pi + H2O + PPi + AMP + NAD + AKG + FUM + ARG	0	100	#	#	#	#	#	#	#	#	0	0	0	0	0	0	0	0	6.3.4.5	4.3.2.1				D maker-scaffold340-augustus-gene-2.34-mRNA-1	K01940 argG, ASS1	argininosuccinate synthase [EC	6.3.4.5]	D augustus_masked-scaffold95-processed-gene-2.14-mRNA-1	K01755 argH, ASL	argininosuccinate lyase [EC	4.3.2.1]
R106	AA24	3 H[+] + 2 NADH + cGLU <==> 2 H2O + 2 NAD + cPRO	-100	100	#	#	#	#	#	#	#	#	0	0	0	0	0	0	0	0	1.2.1.41	1.5.1.2	2.7.2.11			D maker-scaffold1300-augustus-gene-0.14-mRNA-1	K00147 proA	glutamate-5-semialdehyde dehydrogenase [EC	1.2.1.41]	D maker-scaffold1170-augustus-gene-0.16-mRNA-1	K00286 proC	pyrroline-5-carboxylate reductase [EC	1.5.1.2]	D maker-scaffold522-augustus-gene-1.22-mRNA-1	K00931 proB	glutamate 5-kinase [EC	2.7.2.11]
R107	AA25	O2 + cAKG + cPRO <==> CO2 + SUC + cHydPro	-100	100	#	#	#	#	#	#	#	#	0	0	0	0	0	0	0	0	1.14.11.29					D maker-scaffold1105-augustus-gene-0.16-mRNA-1	K09592 EGLN, HPH	hypoxia-inducible factor prolyl hydroxylase [EC	1.14.11.29]
R108	AA26	H[+] + NADPH + ATP + ASP ==> ADP + Pi + NADP + ASA	0	100	#	#	#	#	#	#	#	#	0	0	0	0	0	0	0	0	2.7.2.4	1.2.1.11				D maker-scaffold52-augustus-gene-5.30-mRNA-1	K00928 lysC	aspartate kinase [EC	2.7.2.4]	D maker-scaffold31-augustus-gene-0.27-mRNA-1	K00133 asd	aspartate-semialdehyde dehydrogenase [EC	1.2.1.11]
R109	AA27	H[+] + NADH + PYR + GLU + ASA <==> H2O + CO2 + NAD + AKG + LYS	-100	100	#	#	#	#	#	#	#	#	0	0	0	0	0	0	0	0	4.3.3.7	1.17.1.8	4.1.1.20	2.6.1.83		D maker-scaffold1104-augustus-gene-0.22-mRNA-1	K01714 dapA	4-hydroxy-tetrahydrodipicolinate synthase [EC	4.3.3.7]	D maker-scaffold105-augustus-gene-4.44-mRNA-1	K00215 dapB	4-hydroxy-tetrahydrodipicolinate reductase [EC	1.17.1.8]	D maker-scaffold401-augustus-gene-1.58-mRNA-1	K01586 lysA	diaminopimelate decarboxylase [EC	4.1.1.20]	D augustus_masked-scaffold230-processed-gene-2.18-mRNA-1	K10206 E2.6.1.83	LL-diaminopimelate aminotransferase [EC	2.6.1.83]
R110	AA28	H[+] + NADPH + ASA <==> NADP + HSER	-100	100	#	#	#	#	#	#	#	#	0	0	0	0	0	0	0	0	1.1.1.3					D maker-scaffold943-augustus-gene-0.19-mRNA-1	K00002 AKR1A1, adh	alcohol dehydrogenase (NADP+) [EC	1.1.1.2]
R111	AA29	H2O + ATP + HSER ==> ADP + Pi + H[+] + THR	0	100	#	#	#	#	#	#	#	#	0	0	0	0	0	0	0	0	2.7.1.39	4.2.3.1				D maker-scaffold15-augustus-gene-7.20-mRNA-1	K00872 thrB1	homoserine kinase [EC	2.7.1.39]	D maker-scaffold406-augustus-gene-1.62-mRNA-1	K01733 thrC	threonine synthase [EC	4.2.3.1]
R112	AA30	H2O + CYS + AcCoA + HSER <==> H[+] + PYR + NH4[+] + CoA + Ace + HCYS	-100	100	#	#	#	#	#	#	#	#	0	0	0	0	0	0	0	0	2.3.1.31	2.5.1.48	4.4.1.8			D maker-scaffold180-augustus-gene-1.15-mRNA-1	K00640 cysE	serine O-acetyltransferase [EC	2.3.1.30]	D maker-scaffold170-augustus-gene-3.67-mRNA-1	K01739 metB	cystathionine gamma-synthase [EC	2.5.1.48]	D maker-scaffold14-augustus-gene-2.25-mRNA-1	K01760 metC	cystathionine beta-lyase [EC	4.4.1.8]
R113	AA31	HCYS + MTHF <==> H[+] + THF + MET	-100	100	#	#	#	#	#	#	#	#	0	0	0	0	0	0	0	0	2.1.1.13					D augustus_masked-scaffold126-processed-gene-2.30-mRNA-1	K00548 metH, MTR	5-methyltetrahydrofolate--homocysteine methyltransferase [EC	2.1.1.13]
R114	AA32	3.306 H2O + 4.306 ATP + 0.05 cGLU + 0.055 SER + 0.094 GLY + 0.111 ALA + 0.047 ASP + 0.012 CYS + 0.057 THR + 0.036 ILE + 0.045 PHE + 0.031 TYR + 0.001 TRYP + 0.017 HIS + 0.059 VAL + 0.093 LEU + 0.022 MET + 0.047 ASN + 0.047 ARG + 0.058 LYS + 0.05 cGLN + 0.059 cPRO + 0.013 cHydPro ==> 4.306 ADP + 4.306 Pi + 4.314 H[+] + PROTEIN	0	100	#	#	#	#	#	#	#	#	0	0	0	0	0	0	0	0
R115	THF01	ATP + R5P ==> H[+] + AMP + PRPP	0	100	#	#	#	#	#	#	#	#	0	0	0	0	0	0	0	0	5.3.1.6	2.7.6.1				D maker-scaffold23-augustus-gene-4.6-mRNA-1	K01807 rpiA	ribose 5-phosphate isomerase A [EC	5.3.1.6]	D maker-scaffold249-augustus-gene-2.72-mRNA-1	K00948 PRPS, prsA	ribose-phosphate pyrophosphokinase [EC	2.7.6.1]
R116	THF02	H[+] + 5FTHF <==> H2O + MYLTHF	-100	100	#	#	#	#	#	#	#	#	0	0	0	0	0	0	0	0	2.1.2.10					D maker-scaffold97-augustus-gene-4.45-mRNA-1	K00605 gcvT, AMT	aminomethyltransferase [EC	2.1.2.10]
R117	THF03	ATP + THF + FORM ==> ADP + Pi + N10FTHF	0	100	#	#	#	#	#	#	#	#	0	0	0	0	0	0	0	0	3.5.4.9					D maker-scaffold43-augustus-gene-6.42-mRNA-1	K01491 folD	methylenetetrahydrofolate dehydrogenase (NADP+) / methenyltetrahydrofolate cyclohydrolase [EC	1.5.1.5 3.5.4.9]
R118	THF04	H[+] + NADPH + DHF <==> NADP + THF	-100	100	#	#	#	#	#	#	#	#	0	0	0	0	0	0	0	0	6.3.4.3					D maker-scaffold224-augustus-gene-2.42-mRNA-1	K01938 fhs	formate--tetrahydrofolate ligase [EC	6.3.4.3]
R119	THF05	H2O + MYLTHF <==> H[+] + N10FTHF	-100	100	#	#	#	#	#	#	#	#	0	0	0	0	0	0	0	0	1.5.1.5					D maker-scaffold43-augustus-gene-6.42-mRNA-1	K01491 folD	methylenetetrahydrofolate dehydrogenase (NADP+) / methenyltetrahydrofolate cyclohydrolase [EC	1.5.1.5 3.5.4.9]
R120	THF06	NADPH + MYLTHF <==> NADP + METHF	-100	100	#	#	#	#	#	#	#	#	0	0	0	0	0	0	0	0	1.5.1.20					D maker-scaffold819-augustus-gene-0.22-mRNA-1	K00297 metF, MTHFR	methylenetetrahydrofolate reductase (NADPH) [EC	1.5.1.20]
R121	THF07	H[+] + NADPH + METHF <==> NADP + MTHF	-100	100	#	#	#	#	#	#	#	#	0	0	0	0	0	0	0	0	1.5.1.3					D maker-scaffold422-augustus-gene-0.13-mRNA-1	K13998 DHFR-TS	dihydrofolate reductase / thymidylate synthase [EC	1.5.1.3 2.1.1.45]
R122	PA01	H[+] + AcCoA + ACP <==> CoA + AcACP	-100	100	#	#	#	#	#	#	#	#	0	0	0	0	0	0	0	0	2.3.1.85	2.3.1.86				D augustus_masked-scaffold97-processed-gene-4.35-mRNA-1	K14521 NAT10, KRE33	N-acetyltransferase 10 [EC	2.3.1.-]
R123	PA02	H2O + ATP + CO2 + AcCoA ==> ADP + Pi + H[+] + MalCoA	0	100	#	#	#	#	#	#	#	#	0	0	0	0	0	0	0	0	6.4.1.2					D maker-scaffold806-augustus-gene-0.29-mRNA-1	K01962 accA	acetyl-CoA carboxylase carboxyl transferase subunit alpha [EC	6.4.1.2]
R124	PA03	ACP + MalCoA <==> CoA + MalACP	-100	100	#	#	#	#	#	#	#	#	0	0	0	0	0	0	0	0	2.3.1.39					D maker-scaffold289-augustus-gene-0.23-mRNA-1	K00645 fabD	[acyl-carrier-protein] S-malonyltransferase [EC	2.3.1.39]
R125	PA04	10 H[+] + 10 NADPH + AcACP + 5 MalACP <==> 10 NADP + 5 H2O + 5 CO2 + 5 ACP + C12:0ACP	-100	100	#	#	#	#	#	#	#	#	0	0	0	0	0	0	0	0	2.3.1.179	1.1.1.100	4.2.1.59	1.3.1.9		D maker-scaffold85-augustus-gene-1.38-mRNA-1	K09458 fabF	3-oxoacyl-[acyl-carrier-protein] synthase II [EC	2.3.1.179]	D maker-scaffold181-augustus-gene-0.13-mRNA-1	K00059 fabG	3-oxoacyl-[acyl-carrier protein] reductase [EC	1.1.1.100]	D maker-scaffold82-augustus-gene-1.15-mRNA-1	K00208 fabI	enoyl-[acyl-carrier protein] reductase I [EC	1.3.1.9 1.3.1.10]
R126	PA05	12 H[+] + 12 NADPH + AcACP + 6 MalACP <==> 12 NADP + 6 H2O + 6 CO2 + 6 ACP + C14:0ACP	-100	100	#	#	#	#	#	#	#	#	0	0	0	0	0	0	0	0	2.3.1.179	1.1.1.100	4.2.1.59	1.3.1.9		D maker-scaffold85-augustus-gene-1.38-mRNA-1	K09458 fabF	3-oxoacyl-[acyl-carrier-protein] synthase II [EC	2.3.1.179]	D maker-scaffold181-augustus-gene-0.13-mRNA-1	K00059 fabG	3-oxoacyl-[acyl-carrier protein] reductase [EC	1.1.1.100]	D maker-scaffold82-augustus-gene-1.15-mRNA-1	K00208 fabI	enoyl-[acyl-carrier protein] reductase I [EC	1.3.1.9 1.3.1.10]
R127	PA06	14 H[+] + 14 NADPH + AcACP + 7 MalACP <==> 14 NADP + 7 H2O + 7 CO2 + 7 ACP + C16:0ACP	-100	100	#	#	#	#	#	#	#	#	0	0	0	0	0	0	0	0	2.3.1.179	1.1.1.100	4.2.1.59	1.3.1.9		D maker-scaffold85-augustus-gene-1.38-mRNA-1	K09458 fabF	3-oxoacyl-[acyl-carrier-protein] synthase II [EC	2.3.1.179]	D maker-scaffold181-augustus-gene-0.13-mRNA-1	K00059 fabG	3-oxoacyl-[acyl-carrier protein] reductase [EC	1.1.1.100]	D maker-scaffold82-augustus-gene-1.15-mRNA-1	K00208 fabI	enoyl-[acyl-carrier protein] reductase I [EC	1.3.1.9 1.3.1.10]
R128	PA07	H[+] + O2 + NADH + C16:0ACP <==> 2 H2O + NAD + C16:1ACP	-100	100	#	#	#	#	#	#	#	#	0	0	0	0	0	0	0	0	1.14.19.11					D maker-scaffold280-augustus-gene-2.28-mRNA-1	K03921 FAB2, SSI2, desA1	acyl-[acyl-carrier-protein] desaturase [EC	1.14.19.2 1.14.19.11 1.14.19.26]
R129	PA08	H[+] + O2 + NADH + C16:1ACP <==> 2 H2O + NAD + C16:2ACP	-100	100	#	#	#	#	#	#	#	#	0	0	0	0	0	0	0	0	1.14.19.23					D maker-scaffold870-augustus-gene-0.23-mRNA-1	K10255 FAD6, desA	acyl-lipid omega-6 desaturase (Delta-12 desaturase) [EC	1.14.19.23 1.14.19.45]
R130	PA09	H[+] + O2 + NADH + C16:2ACP <==> 2 H2O + NAD + C16:3ACP	-100	100	#	#	#	#	#	#	#	#	0	0	0	0	0	0	0	0	1.14.19.23					D maker-scaffold870-augustus-gene-0.23-mRNA-1	K10255 FAD6, desA	acyl-lipid omega-6 desaturase (Delta-12 desaturase) [EC	1.14.19.23 1.14.19.45]
R131	PA10	16 H[+] + 16 NADPH + AcACP + 8 MalACP <==> 16 NADP + 8 H2O + 8 CO2 + 8 ACP + C18:0ACP	-100	100	#	#	#	#	#	#	#	#	0	0	0	0	0	0	0	0	2.3.1.179	1.1.1.100	4.2.1.59	1.3.1.9		D maker-scaffold85-augustus-gene-1.38-mRNA-1	K09458 fabF	3-oxoacyl-[acyl-carrier-protein] synthase II [EC	2.3.1.179]	D maker-scaffold181-augustus-gene-0.13-mRNA-1	K00059 fabG	3-oxoacyl-[acyl-carrier protein] reductase [EC	1.1.1.100]	D maker-scaffold82-augustus-gene-1.15-mRNA-1	K00208 fabI	enoyl-[acyl-carrier protein] reductase I [EC	1.3.1.9 1.3.1.10]
R132	PA11	H[+] + O2 + NADH + C18:0ACP <==> 2 H2O + NAD + C18:1ACP	-100	100	#	#	#	#	#	#	#	#	0	0	0	0	0	0	0	0	1.14.19.2					D maker-scaffold280-augustus-gene-2.28-mRNA-1	K03921 FAB2, SSI2, desA1	acyl-[acyl-carrier-protein] desaturase [EC	1.14.19.2 1.14.19.11 1.14.19.26]
R133	PA12	H[+] + O2 + NADH + C18:1ACP <==> 2 H2O + NAD + C18:2ACP	-100	100	#	#	#	#	#	#	#	#	0	0	0	0	0	0	0	0	1.14.19.23					D maker-scaffold870-augustus-gene-0.23-mRNA-1	K10255 FAD6, desA	acyl-lipid omega-6 desaturase (Delta-12 desaturase) [EC	1.14.19.23 1.14.19.45]
R134	PA13	H[+] + O2 + NADH + C18:2ACP <==> 2 H2O + NAD + C18:3ACP	-100	100	#	#	#	#	#	#	#	#	0	0	0	0	0	0	0	0
R135	PA14	GLYC3P + 0.104 C12:0ACP + 0.051 C14:0ACP + 0.474 C16:0ACP + 0.04 C16:1ACP + 0.148 C16:2ACP + 0.253 C16:3ACP + 0.048 C18:0ACP + 0.16 C18:1ACP + 0.276 C18:2ACP + 0.446 C18:3ACP <==> 2 H[+] + 2 ACP + PA	-100	100	#	#	#	#	#	#	#	#	0	0	0	0	0	0	0	0
R136	PA15	H[+] + O2 + NADH + C16:3ACP ==> 2 H2O + NAD + C16:4ACP	0	100	#	#	#	#	#	#	#	#	0	0	0	0	0	0	0	0
R137	TAG01	0.0186 C14:0ACP + 0.1275 C16:0ACP + 0.0387 C16:1ACP + 0.0137 C16:2ACP + 0.0191 C16:3ACP + 0.0019 C18:0ACP + 0.0753 C18:1ACP + 0.0967 C18:2ACP + 0.357 C18:3ACP + 0.2515 C16:4ACP ==> ACP + FA	0	100	#	#	#	#	#	#	#	#	0	0	0	0	0	0	0	0
R138	TAG02	GLYC3P + FA ==> AG3P	0	100	#	#	#	#	#	#	#	#	0	0	0	0	0	0	0	0	2.3.1.15					D maker-scaffold305-augustus-gene-2.37-mRNA-1	K00630 ATS1	glycerol-3-phosphate O-acyltransferase [EC	2.3.1.15]
R139	TAG03	FA + AG3P ==> DAG3P	0	100	#	#	#	#	#	#	#	#	0	0	0	0	0	0	0	0	2.3.1.51					D maker-scaffold173-augustus-gene-3.37-mRNA-1	K00655 plsC	1-acyl-sn-glycerol-3-phosphate acyltransferase [EC	2.3.1.51]
R140	TAG04	H2O + DAG3P ==> DAG	0	100	#	#	#	#	#	#	#	#	0	0	0	0	0	0	0	0	3.1.3.4	3.1.3.81	2.7.1.107			D augustus_masked-scaffold420-processed-gene-1.60-mRNA-1	K15728 LPIN	phosphatidate phosphatase LPIN [EC	3.1.3.4]	D maker-scaffold200-augustus-gene-3.42-mRNA-1	K18693 DPP1, DPPL, PLPP4_5	diacylglycerol diphosphate phosphatase / phosphatidate phosphatase [EC	3.1.3.81 3.1.3.4]	D augustus_masked-scaffold19-processed-gene-7.16-mRNA-1	K00901 dgkA, DGK	diacylglycerol kinase (ATP) [EC	2.7.1.107]
R141	TAG05	FA + DAG <==> TAG	-100	100	#	#	#	#	#	#	#	#	0	0	0	0	0	0	0	0	2.3.1.158	2.3.1.20	3.1.1.3			D maker-scaffold2-augustus-gene-13.34-mRNA-1	K00679 E2.3.1.158	phospholipid diacylglycerol acyltransferase [EC	2.3.1.158]	D augustus_masked-scaffold298-processed-gene-1.15-mRNA-1	K11155 DGAT1	diacylglycerol O-acyltransferase 1 [EC	2.3.1.20 2.3.1.75 2.3.1.76]		D maker-scaffold622-augustus-gene-0.34-mRNA-1	K01079 serB, PSPH	phosphoserine phosphatase [EC	3.1.3.3]
R142	Chl01	12 H[+] + 2.5 O2 + 8 NADPH + 8 ATP + 8 cGLU ==> 8 NADP + 13 H2O + 8 PPi + 8 AMP + 4 NH4[+] + cPPorphyrin + 6 cCO2	0	100	#	#	#	#	#	#	#	#	0	0	0	0	0	0	0	0	6.1.1.17	1.2.1.70	5.4.3.8	4.2.1.24	2.5.1.61	D maker-scaffold80-augustus-gene-5.37-mRNA-1	K01885 EARS, gltX	glutamyl-tRNA synthetase [EC	6.1.1.17]	D maker-scaffold2-augustus-gene-2.30-mRNA-1	K02492 hemA	glutamyl-tRNA reductase [EC	1.2.1.70]	D maker-scaffold31-augustus-gene-5.43-mRNA-1	K01845 hemL	glutamate-1-semialdehyde 2,1-aminomutase [EC	5.4.3.8]	D maker-scaffold26-augustus-gene-4.48-mRNA-1	K01698 hemB, ALAD	porphobilinogen synthase [EC	4.2.1.24]	D maker-scaffold145-augustus-gene-0.20-mRNA-1	K01749 hemC, HMBS	hydroxymethylbilane synthase [EC	2.5.1.61]
R143	Chl02	18 H[+] + 15 NADPH + 8 ATP + 4 cGAP + 4 cPYR ==> 4 ADP + 15 NADP + 8 H2O + 7 PPi + 4 AMP + cPhytyl-PP + 4 cCO2	0	100	#	#	#	#	#	#	#	#	0	0	0	0	0	0	0	0	2.2.1.7	1.1.1.267	2.7.7.60	2.7.1.148	4.6.1.12	D maker-scaffold398-augustus-gene-1.51-mRNA-1	K01662 dxs	1-deoxy-D-xylulose-5-phosphate synthase [EC	2.2.1.7]	D augustus_masked-scaffold395-processed-gene-0.7-mRNA-1	K00099 dxr	1-deoxy-D-xylulose-5-phosphate reductoisomerase [EC	1.1.1.267]	D maker-scaffold281-augustus-gene-2.55-mRNA-1	K00991 ispD	2-C-methyl-D-erythritol 4-phosphate cytidylyltransferase [EC	2.7.7.60]	D maker-scaffold90-augustus-gene-1.21-mRNA-1	K00919 ispE	4-diphosphocytidyl-2-C-methyl-D-erythritol kinase [EC	2.7.1.148]	D maker-scaffold1240-augustus-gene-0.10-mRNA-1	K12320 GUCY2C	heat-stable enterotoxin receptor [EC	4.6.1.2]
R144	Chl03	H2O + ATP + MET ==> Pi + H[+] + PPi + cAdMET	0	100	#	#	#	#	#	#	#	#	0	0	0	0	0	0	0	0	2.5.1.6					D maker-scaffold188-augustus-gene-2.19-mRNA-1	K00789 metK	S-adenosylmethionine synthetase [EC	2.5.1.6]
R145	Chl04	H2O + cAdHCYS <==> HCYS + cAd	-100	100	#	#	#	#	#	#	#	#	0	0	0	0	0	0	0	0	3.3.1.1					D maker-scaffold640-augustus-gene-0.35-mRNA-1	K01251 E3.3.1.1, ahcY	adenosylhomocysteinase [EC	3.3.1.1]
R146	Chl05	ATP + cAd ==> ADP + H[+] + AMP	0	100	#	#	#	#	#	#	#	#	0	0	0	0	0	0	0	0
R147	Chl06	2.5 O2 + 4 NADPH + 2 ATP + Mg2[+] + cAdMET + cPPorphyrin + cPhytyl-PP ==> 2 ADP + 2 Pi + 3 H[+] + 4 NADP + 2 H2O + PPi + cAdHCYS + Chlorophyll	0	100	#	#	#	#	#	#	#	#	0	0	0	0	0	0	0	0	6.6.1.1	2.1.1.11	1.14.13.81	1.3.1.75	1.3.1.33	D augustus_masked-scaffold5-processed-gene-1.4-mRNA-1	K03403 chlH, bchH	magnesium chelatase subunit H [EC	6.6.1.1]	D maker-scaffold731-augustus-gene-0.38-mRNA-1	K03428 bchM, chlM	magnesium-protoporphyrin O-methyltransferase [EC	2.1.1.11]	D maker-scaffold249-augustus-gene-2.76-mRNA-1	K04035 E1.14.13.81, acsF, chlE	magnesium-protoporphyrin IX monomethyl ester (oxidative) cyclase [EC	1.14.13.81]	D augustus_masked-scaffold121-processed-gene-2.10-mRNA-1	K19073 DVR	divinyl chlorophyllide a 8-vinyl-reductase [EC	1.3.1.75]	D maker-scaffold59-augustus-gene-0.12-mRNA-1	K00218 por	protochlorophyllide reductase [EC	1.3.1.33]
R148	NA01	2 H2O + 4 ATP + CO2 + GLY + ASP + 2 GLN + PRPP + N10FTHF ==> 4 ADP + 4 Pi + 7 H[+] + PPi + THF + 2 GLU + AICAR + FUM	0	100	#	#	#	#	#	#	#	#	0	0	0	0	0	0	0	0	2.4.2.17	3.6.1.31	5.3.1.16	2.4.2.-/4.1.3.-		D maker-scaffold662-augustus-gene-0.30-mRNA-1	K00765 hisG	ATP phosphoribosyltransferase [EC	2.4.2.17]	D maker-scaffold206-augustus-gene-0.21-mRNA-1	K11755 hisIE	phosphoribosyl-ATP pyrophosphohydrolase / phosphoribosyl-AMP cyclohydrolase [EC	3.6.1.31 3.5.4.19]	D maker-scaffold792-augustus-gene-0.22-mRNA-1	K01814 hisA	phosphoribosylformimino-5-aminoimidazole carboxamide ribotide isomerase [EC	5.3.1.16]	D maker-scaffold119-augustus-gene-3.25-mRNA-1	K01663 HIS7	glutamine amidotransferase / cyclase [EC	2.4.2.- 4.1.3.-]
R149	NA02	H[+] + O2 + ASP + PRPP + CaP <==> Pi + H2O + CO2 + PPi + UMP + H2O2	-100	100	#	#	#	#	#	#	#	#	0	0	0	0	0	0	0	0	2.4.2.10	4.1.1.23				D augustus_masked-scaffold378-processed-gene-1.9-mRNA-1	K13421 UMPS	uridine monophosphate synthetase [EC	2.4.2.10 4.1.1.23]
R150	NA03	2 H2O2 <==> O2 + 2 H2O	-100	100	#	#	#	#	#	#	#	#	0	0	0	0	0	0	0	0	1.11.1.6					D maker-scaffold181-augustus-gene-1.25-mRNA-1	K03781 katE, CAT, catB, srpA	catalase [EC	1.11.1.6]
R151	NA04	ATP + UMP ==> ADP + UDP	0	100	#	#	#	#	#	#	#	#	0	0	0	0	0	0	0	0	2.7.4.22					D maker-scaffold647-augustus-gene-0.41-mRNA-1	K09903 pyrH	uridylate kinase [EC	2.7.4.22]
R152	NA05	ATP + UDP <==> ADP + UTP	-100	100	#	#	#	#	#	#	#	#	0	0	0	0	0	0	0	0	2.7.4.6					D maker-scaffold781-augustus-gene-0.38-mRNA-1	K00940 ndk, NME	nucleoside-diphosphate kinase [EC	2.7.4.6]
R153	NA06	H2O + ATP + GLN + UTP ==> ADP + Pi + 2 H[+] + CTP + GLU	0	100	#	#	#	#	#	#	#	#	0	0	0	0	0	0	0	0	6.3.4.2					D augustus_masked-scaffold213-processed-gene-3.22-mRNA-1	K01937 pyrG, CTPS	CTP synthase [EC	6.3.4.2]
R154	NA07	ATP + CDP <==> ADP + CTP	-100	100	#	#	#	#	#	#	#	#	0	0	0	0	0	0	0	0	2.7.4.6					D maker-scaffold781-augustus-gene-0.38-mRNA-1	K00940 ndk, NME	nucleoside-diphosphate kinase [EC	2.7.4.6]
R155	NA08	AICAR + N10FTHF <==> H2O + THF + IMP	-100	100	#	#	#	#	#	#	#	#	0	0	0	0	0	0	0	0	2.1.2.3					D maker-scaffold349-augustus-gene-1.15-mRNA-1	K00602 purH	phosphoribosylaminoimidazolecarboxamide formyltransferase / IMP cyclohydrolase [EC	2.1.2.3 3.5.4.10]
R156	NA09	H2O + ATP + NAD + NH4[+] + IMP ==> 3 H[+] + PPi + AMP + NADH + GMP	0	100	#	#	#	#	#	#	#	#	0	0	0	0	0	0	0	0	1.1.1.205
R157	NA10	ATP + GMP ==> ADP + GDP	0	100	#	#	#	#	#	#	#	#	0	0	0	0	0	0	0	0	6.3.5.2					D maker-scaffold1041-augustus-gene-0.19-mRNA-1	K01951 guaA, GMPS	GMP synthase (glutamine-hydrolysing) [EC	6.3.5.2]
R158	NA11	ATP + GDP <==> ADP + GTP	-100	100	#	#	#	#	#	#	#	#	0	0	0	0	0	0	0	0	2.7.4.8					D maker-scaffold161-augustus-gene-3.45-mRNA-1	K00942 E2.7.4.8, gmk	guanylate kinase [EC	2.7.4.8]
R159	NA12	ASP + IMP + GTP <==> Pi + 2 H[+] + AMP + FUM + GDP	-100	100	#	#	#	#	#	#	#	#	0	0	0	0	0	0	0	0	2.7.4.6					D maker-scaffold781-augustus-gene-0.38-mRNA-1	K00940 ndk, NME	nucleoside-diphosphate kinase [EC	2.7.4.6]
R160	NA13	H[+] + NADPH + ATP + METHF + UDP ==> ADP + NADP + H2O + DHF + dTTP	0	100	#	#	#	#	#	#	#	#	0	0	0	0	0	0	0	0	1.17.4.1	2.7.4.9	2.1.1.45	2.7.4.6		D maker-scaffold285-augustus-gene-2.50-mRNA-1	K10807 RRM1	ribonucleoside-diphosphate reductase subunit M1 [EC	1.17.4.1]	D maker-scaffold28-augustus-gene-5.22-mRNA-1	K00943 tmk, DTYMK	dTMP kinase [EC	2.7.4.9]	D maker-scaffold781-augustus-gene-0.38-mRNA-1	K00940 ndk, NME	nucleoside-diphosphate kinase [EC	2.7.4.6]
R161	NA14	H[+] + NADPH + ATP + CDP ==> ADP + NADP + H2O + dCTP	0	100	#	#	#	#	#	#	#	#	0	0	0	0	0	0	0	0	1.17.4.1	2.7.4.6				D maker-scaffold285-augustus-gene-2.50-mRNA-1	K10807 RRM1	ribonucleoside-diphosphate reductase subunit M1 [EC	1.17.4.1]	D maker-scaffold781-augustus-gene-0.38-mRNA-1	K00940 ndk, NME	nucleoside-diphosphate kinase [EC	2.7.4.6]
R162	NA15	H[+] + NADPH + ATP + GDP ==> ADP + NADP + H2O + dGTP	0	100	#	#	#	#	#	#	#	#	0	0	0	0	0	0	0	0	1.17.4.1	2.7.4.6				D maker-scaffold285-augustus-gene-2.50-mRNA-1	K10807 RRM1	ribonucleoside-diphosphate reductase subunit M1 [EC	1.17.4.1]	D maker-scaffold781-augustus-gene-0.38-mRNA-1	K00940 ndk, NME	nucleoside-diphosphate kinase [EC	2.7.4.6]
R163	NA16	H[+] + NADPH + ATP <==> NADP + H2O + dATP	-100	100	#	#	#	#	#	#	#	#	0	0	0	0	0	0	0	0	1.17.4.1	2.7.4.6				D maker-scaffold285-augustus-gene-2.50-mRNA-1	K10807 RRM1	ribonucleoside-diphosphate reductase subunit M1 [EC	1.17.4.1]	D maker-scaffold781-augustus-gene-0.38-mRNA-1	K00940 ndk, NME	nucleoside-diphosphate kinase [EC	2.7.4.6]
R164	NA17	2.375 H2O + 1.372 ATP + 0.18 dTTP + 0.32 dCTP + 0.32 dGTP + 0.18 dATP ==> 1.375 ADP + 1.372 Pi + 2.372 H[+] + PPi + DNA	0	100	#	#	#	#	#	#	#	#	0	0	0	0	0	0	0	0	2.7.7.7					D augustus_masked-scaffold869-processed-gene-0.10-mRNA-1	K02335 DPO1, polA	DNA polymerase I [EC	2.7.7.7]
R165	NA18	1.4 H2O + 0.56 ATP + 0.34 CTP + 0.16 UTP + 0.34 GTP ==> 0.4 ADP + 0.4 Pi + 0.4 H[+] + PPi + RNA	0	100	#	#	#	#	#	#	#	#	0	0	0	0	0	0	0	0	2.7.7.6					D augustus_masked-scaffold73-processed-gene-4.17-mRNA-1	K02999 RPA1, POLR1A	DNA-directed RNA polymerase I subunit RPA1 [EC	2.7.7.6]
R166	Car01	cGAP + cPYR ==> cDXP + cCO2	0	100	#	#	#	#	#	#	#	#	0	0	0	0	0	0	0	0	2.2.1.7					D maker-scaffold398-augustus-gene-1.51-mRNA-1	K01662 dxs	1-deoxy-D-xylulose-5-phosphate synthase [EC	2.2.1.7]
R167	Car02	H[+] + 2 NADPH + ATP + cDXP + CTP ==> ADP + 2 NADP + 2 H2O + PPi + CMP + cIPP	0	100	#	#	#	#	#	#	#	#	0	0	0	0	0	0	0	0	1.1.1.267	2.7.7.60	2.7.1.148	4.6.1.12	1.17.7.1	D augustus_masked-scaffold395-processed-gene-0.7-mRNA-1	K00099 dxr	1-deoxy-D-xylulose-5-phosphate reductoisomerase [EC	1.1.1.267]	D maker-scaffold281-augustus-gene-2.55-mRNA-1	K00991 ispD	2-C-methyl-D-erythritol 4-phosphate cytidylyltransferase [EC	2.7.7.60]	D maker-scaffold90-augustus-gene-1.21-mRNA-1	K00919 ispE	4-diphosphocytidyl-2-C-methyl-D-erythritol kinase [EC	2.7.1.148]	D maker-scaffold226-augustus-gene-1.30-mRNA-1	K01770 ispF	2-C-methyl-D-erythritol 2,4-cyclodiphosphate synthase [EC	4.6.1.12]	D augustus_masked-scaffold818-processed-gene-0.21-mRNA-1	K03526 gcpE, ispG	(E)-4-hydroxy-3-methylbut-2-enyl-diphosphate synthase [EC	1.17.7.1 1.17.7.3]
R168	Car03	cIPP <==> cDMAPP	-100	100	#	#	#	#	#	#	#	#	0	0	0	0	0	0	0	0	1.1.1.267	2.7.7.60	2.7.1.148	4.6.1.12	1.17.7.1	D augustus_masked-scaffold395-processed-gene-0.7-mRNA-1	K00099 dxr	1-deoxy-D-xylulose-5-phosphate reductoisomerase [EC	1.1.1.267]	D maker-scaffold281-augustus-gene-2.55-mRNA-1	K00991 ispD	2-C-methyl-D-erythritol 4-phosphate cytidylyltransferase [EC	2.7.7.60]	D maker-scaffold90-augustus-gene-1.21-mRNA-1	K00919 ispE	4-diphosphocytidyl-2-C-methyl-D-erythritol kinase [EC	2.7.1.148]	D maker-scaffold226-augustus-gene-1.30-mRNA-1	K01770 ispF	2-C-methyl-D-erythritol 2,4-cyclodiphosphate synthase [EC	4.6.1.12]	D augustus_masked-scaffold818-processed-gene-0.21-mRNA-1	K03526 gcpE, ispG	(E)-4-hydroxy-3-methylbut-2-enyl-diphosphate synthase [EC	1.17.7.1 1.17.7.3]
R169	Car04	3 cIPP + cDMAPP ==> 3 PPi + cGGPP	0	100	#	#	#	#	#	#	#	#	0	0	0	0	0	0	0	0	5.3.3.2					D augustus_masked-scaffold393-processed-gene-1.45-mRNA-1	K01823 idi, IDI	isopentenyl-diphosphate Delta-isomerase [EC	5.3.3.2]
R170	Car05	2 cGGPP ==> 2 PPi + cPHYT	0	100	#	#	#	#	#	#	#	#	0	0	0	0	0	0	0	0	2.5.1.1	2.5.1.10	2.5.1.29			D maker-scaffold152-augustus-gene-1.20-mRNA-1	K14066 GPS	geranyl diphosphate synthase [EC	2.5.1.1]	D maker-scaffold1212-augustus-gene-0.11-mRNA-1	K00787 FDPS	farnesyl diphosphate synthase [EC	2.5.1.1 2.5.1.10]	D maker-scaffold152-augustus-gene-2.37-mRNA-1	K13789 GGPS	geranylgeranyl diphosphate synthase, type II [EC	2.5.1.1 2.5.1.10 2.5.1.29]
R171	Car06	H[+] + 2 NADPH + ATP + cDXP + CTP ==> ADP + 2 NADP + 2 H2O + PPi + CMP + cDMAPP	0	100	#	#	#	#	#	#	#	#	0	0	0	0	0	0	0	0	2.5.1.32	2.5.1.99				D maker-scaffold943-augustus-gene-0.15-mRNA-1	K02291 crtB	15-cis-phytoene/all-trans-phytoene synthase [EC	2.5.1.32 2.5.1.99]
R172	Car07	H2O + NAD + cPHYT ==> H[+] + NADH + cZCAR	0	100	#	#	#	#	#	#	#	#	0	0	0	0	0	0	0	0	1.3.5.5					D maker-scaffold29-augustus-gene-2.33-mRNA-1	K02293 PDS, crtP	15-cis-phytoene desaturase [EC	1.3.5.5]
R173	Car08	2 O2 + 2 NADH + cZCAR ==> 4 H2O + 2 NAD + cLYC	0	100	#	#	#	#	#	#	#	#	0	0	0	0	0	0	0	0	1.3.5.6					D augustus_masked-scaffold23-processed-gene-7.32-mRNA-1	K00514 ZDS, crtQ	zeta-carotene desaturase [EC	1.3.5.6]
R174	Car09	cLYC ==> cBCAR	0	0.0018	#	#	#	#	#	#	#	#	0	0	0	0	0	0	0	0	5.5.1.19					D maker-scaffold649-augustus-gene-0.30-mRNA-1	K06443 lcyB, crtL1, crtY	lycopene beta-cyclase [EC	5.5.1.19]
R175	Car10	2 H[+] + 2 O2 + 2 NADPH + cBCAR ==> 2 NADP + 2 H2O + cZEA	0	100	#	#	#	#	#	#	#	#	0	0	0	0	0	0	0	0	1.14.13.129					D augustus_masked-scaffold377-processed-gene-2.25-mRNA-1	K15746 crtZ	beta-carotene 3-hydroxylase [EC	1.14.13.129]
R176	Car11	2 H[+] + 2 O2 + 2 NADH + cZEA <==> 2 H2O + 2 NAD + cVIO	-100	100	#	#	#	#	#	#	#	#	0	0	0	0	0	0	0	0	1.14.13.90	1.23.5.1				D maker-scaffold541-augustus-gene-1.39-mRNA-1	K15747 LUT5, CYP97A3	beta-ring hydroxylase [EC	1.14.-.-]
R177	Car12	cLYC ==> cACAR	0	100	#	#	#	#	#	#	#	#	0	0	0	0	0	0	0	0	5.5.1.18	5.5.1.19				D maker-scaffold472-augustus-gene-1.41-mRNA-1	K06444 lcyE, crtL2	lycopene epsilon-cyclase [EC	5.5.1.18]	D maker-scaffold649-augustus-gene-0.30-mRNA-1	K06443 lcyB, crtL1, crtY	lycopene beta-cyclase [EC	5.5.1.19]
R178	Car13	cACAR ==> cLUT	0	100	#	#	#	#	#	#	#	#	0	0	0	0	0	0	0	0	1.14.13.129	1.14.19.45				D augustus_masked-scaffold377-processed-gene-2.25-mRNA-1	K15746 crtZ	beta-carotene 3-hydroxylase [EC	1.14.13.129]	D maker-scaffold870-augustus-gene-0.23-mRNA-1	K10255 FAD6, desA	acyl-lipid omega-6 desaturase (Delta-12 desaturase) [EC	1.14.19.23 1.14.19.45]
R179	Gly011	5.55 CARB ==> CARB_P	0	100	#	#	#	#	#	#	#	#	0	0	0	0	0	0	0	0
R180	Glyc07	10.86 GLYC ==> GLYC_P	0	100	#	#	#	#	#	#	#	#	0	0	0	0	0	0	0	0
R181	Gluc08	0.02 Starch ==> Starch_P	0	100	#	#	#	#	#	#	#	#	0	0	0	0	0	0	0	0
R182	TAG06	1.06 TAG ==> TAG_P	0	100	#	#	#	#	#	#	#	#	0	0	0	0	0	0	0	0
R183	Car14	1.86 cBCAR ==> BCAR_P	0	100	#	#	#	#	#	#	#	#	0	0	0	0	-1	-1	-1	-1
R184	Chl07	1.11 Chlorophyll ==> Chlorophyll_P	0	100	#	#	#	#	#	#	#	#	0	0	0	0	0	0	0	0
R185	AA33	7.95 PROTEIN ==> PROTEIN_P	0	100	#	#	#	#	#	#	#	#	0	0	0	0	0	0	0	0
R186	mu	32.687 H2O + 32.687 ATP + 3.258 GLYC + 0.666 CARB + 0.061 DNA + 0.117 RNA + 0.022 Chlorophyll + 0.56 PA + 1.432 PROTEIN ==> 32.687 ADP + 32.687 Pi + 32.687 H[+] + BIOMASS	0	10	#	#	#	#	#	#	#	#	-1	-1	-1	-1	-1	-1	-1	-1
R187	Ox01	1.5 ADP + 1.5 Pi + 1.5 H[+] + 0.5 O2 + FADH2 ==> 2.5 H2O + 1.5 ATP + FAD	0	100	#	#	#	#	#	#	#	#	0	0	0	0	0	0	0	0
R188	Ox02	2.5 ADP + 2.5 Pi + 3.5 H[+] + 0.5 O2 + NADH ==> 3.5 H2O + 2.5 ATP + NAD	0	100	#	#	#	#	#	#	#	#	0	0	0	0	0	0	0	0
R189	Ox03	NADPH + NAD ==> NADP + NADH	0	100	#	#	#	#	#	#	#	#	0	0	0	0	0	0	0	0
R190	Ox04	H2O + PPi ==> 2 Pi + H[+]	0	100	#	#	#	#	#	#	#	#	0	0	0	0	0	0	0	0
R191	Ox05	ATP + AMP ==> 2 ADP	0	100	#	#	#	#	#	#	#	#	0	0	0	0	0	0	0	0
R192	Ox06	H2O + ATP ==> ADP + Pi + H[+]	0.92	0.92	#	#	#	#	#	#	#	#	0	0	0	0	0	0	0	0
R193	Ox07	NADH + CMP ==> NAD + CDP	0	100	#	#	#	#	#	#	#	#	0	0	0	0	0	0	0	0
R194	Ex01	Light_ex ==> Light	0	972	320	800	320	800	320	800	320	800	0	0	0	0	0	0	0	0
R195	Ex02	CO2_ex ==> CO2	0	100	#	#	#	#	#	#	#	#	0	0	0	0	0	0	0	0
R196	Ex03	HCO3_ex <==> HCO3	-100	100	0	0	0	0	0	0	0	0	0	0	0	0	0	0	0	0
R197	Ex04	O2_ex <==> O2	-100	100	#	#	#	#	#	#	#	#	0	0	0	0	0	0	0	0
R198	Ex05	SO4_ex ==> cSO4	0	100	#	#	#	#	#	#	#	#	0	0	0	0	0	0	0	0
R199	Ex06	NO3_ex ==> NO3	0	0.19	0.19	0.19	0.001	0.001	0.19	0.19	0.001	0.001	0	0	0	0	0	0	0	0
R200	Ex07	NH4_ex ==> NH4[+]	0	0.19	0	0	0	0	0	0	0	0	0	0	0	0	0	0	0	0
R201	Ex08	Mg2_ex ==> Mg2[+]	0	100	#	#	#	#	#	#	#	#	0	0	0	0	0	0	0	0
R202	Ex09	Pi_ex <==> Pi	-100	100	#	#	#	#	#	#	#	#	0	0	0	0	0	0	0	0
R203	Ex10	H2O_ex <==> H2O	-100	100	#	#	#	#	#	#	#	#	0	0	0	0	0	0	0	0
R204	T01	c3PG ==> 3PG	0	100	#	#	#	#	#	#	#	#	0	0	0	0	0	0	0	0
R205	T02	HCO3 ==> cHCO3	0	100	#	#	#	#	#	#	#	#	0	0	0	0	0	0	0	0
R206	T03	CO2 <==> cCO2	-100	100	#	#	#	#	#	#	#	#	0	0	0	0	0	0	0	0
R207	T04	cAKG <==> AKG	-1	1	#	#	#	#	#	#	#	#	0	0	0	0	0	0	0	0
R208	T05	cASP <==> ASP	-100	100	#	#	#	#	#	#	#	#	0	0	0	0	0	0	0	0
R209	T06	cDHAP ==> DHAP	0	100	#	#	#	#	#	#	#	#	0	0	0	0	0	0	0	0
R210	T07	cGAP <==> GAP	-100	100	#	#	#	#	#	#	#	#	0	0	0	0	0	0	0	0
R211	T08	cGLU ==> GLU	0	1	#	#	#	#	#	#	#	#	0	0	0	0	0	0	0	0
R212	T09	cGLN <==> GLN	-100	100	#	#	#	#	#	#	#	#	0	0	0	0	0	0	0	0
R213	T10	cGLYCOL <==> GLYCOL	-100	100	#	#	#	#	#	#	#	#	0	0	0	0	0	0	0	0
R214	T11	cGLYC3P ==> GLYC3P	0	100	#	#	#	#	#	#	#	#	0	0	0	0	0	0	0	0
R215	T12	cGLYC ==> GLYC	0	100	#	#	#	#	#	#	#	#	0	0	0	0	0	0	0	0
R216	T13	cNO2 <==> NO2	-100	100	#	#	#	#	#	#	#	#	0	0	0	0	0	0	0	0
R217	T14	cPYR <==> PYR	-100	100	#	#	#	#	#	#	#	#	0	0	0	0	0	0	0	0
R218	T15	cMAL <==> MAL	-100	100	#	#	#	#	#	#	#	#	0	0	0	0	0	0	0	0
R219	T16	mAcCoA <==> AcCoA	-100	100	#	#	#	#	#	#	#	#	0	0	0	0	0	0	0	0
R220	T17	mAKG <==> AKG	-100	100	#	#	#	#	#	#	#	#	0	0	0	0	0	0	0	0
R221	T18	mMAL <==> MAL	-100	100	#	#	#	#	#	#	#	#	0	0	0	0	0	0	0	0
R222	T19	mPYR <==> PYR	-100	100	#	#	#	#	#	#	#	#	0	0	0	0	0	0	0	0
[truncated: 4 more columns]

## Sheet: Flux values
		Flux values - Scenarios
No.	Reaction equation	A	B	C	D	E	F	G	H
R001	8 Light + 3 ADP + 3 Pi + H[+] + 2 NADP ==> O2 + H2O + 2 NADPH + 3 ATP	Light1 40.000000	Light1 100.000000	Light1 40.000000	Light1 100.000000	Light1 40.000000	Light1 100.000000	Light1 40.000000	Light1 100.000000
R002	H2O + cRu15DP + cCO2 ==> 2 H[+] + 2 c3PG	Cal01 34.274900	Cal01 50.000000	Cal01 44.600400	Cal01 50.000000	Cal01 0.000000	Cal01 3.198800	Cal01 0.000000	Cal01 19.679700
R003	NADPH + ATP + c3PG ==> ADP + NADP + H2O + cGAP	Cal02 0.000000	Cal02 0.000000	Cal02 0.000000	Cal02 0.000000	Cal02 0.000000	Cal02 0.000000	Cal02 0.000000	Cal02 0.000000
R004	cGAP <==> cDHAP	Cal03 23.703500	Cal03 21.493900	Cal03 29.738100	Cal03 17.648400	Cal03 28.948400	Cal03 12.452100	Cal03 27.511300	Cal03 17.411000
R005	cGAP + cDHAP <==> cF16P	Cal04 11.425000	Cal04 16.666700	Cal04 14.866800	Cal04 16.666700	Cal04 -0.000000	Cal04 1.066300	Cal04 -0.000000	Cal04 6.559900
R006	H2O + cF16P <==> Pi + cF6P	Cal05 11.425000	Cal05 16.666700	Cal05 14.866800	Cal05 16.666700	Cal05 -0.000000	Cal05 1.066300	Cal05 -0.000000	Cal05 6.559900
R007	cGAP + cF6P <==> cE4P + cX5P	Cal06 11.425000	Cal06 16.666700	Cal06 14.866800	Cal06 16.666700	Cal06 -0.000000	Cal06 1.066300	Cal06 -0.000000	Cal06 6.559900
R008	H2O + cGAP + cE4P <==> Pi + cS7P	Cal07 11.425000	Cal07 16.666700	Cal07 14.866800	Cal07 16.666700	Cal07 -0.000000	Cal07 1.066300	Cal07 -0.000000	Cal07 6.559900
R009	cGAP + cS7P <==> cX5P + cR5P	Cal08 11.425000	Cal08 16.666700	Cal08 14.866800	Cal08 16.666700	Cal08 -0.000000	Cal08 1.066300	Cal08 -0.000000	Cal08 6.559900
R010	cX5P <==> cRu5P	Cal09 22.849900	Cal09 33.333300	Cal09 29.733600	Cal09 33.333300	Cal09 0.000000	Cal09 2.132500	Cal09 0.000000	Cal09 13.119800
R011	cR5P <==> cRu5P	Cal10 11.425000	Cal10 16.666700	Cal10 14.866800	Cal10 16.666700	Cal10 -0.000000	Cal10 1.066300	Cal10 -0.000000	Cal10 6.559900
R012	ATP + cRu5P ==> ADP + cRu15DP	Cal11 34.274900	Cal11 50.000000	Cal11 44.600400	Cal11 50.000000	Cal11 0.000000	Cal11 3.198800	Cal11 0.000000	Cal11 19.679700
R013	NADP + H2O + cG6P <==> H[+] + NADPH + c6PG	Gluc01 0.000000	Gluc01 0.000000	Gluc01 0.000000	Gluc01 0.000000	Gluc01 0.000000	Gluc01 0.000000	Gluc01 0.000000	Gluc01 0.000000
R014	NADP + c6PG <==> H[+] + NADPH + cRu5P + cCO2	Gluc02 0.000000	Gluc02 0.000000	Gluc02 0.000000	Gluc02 0.000000	Gluc02 0.000000	Gluc02 0.000000	Gluc02 0.000000	Gluc02 0.000000
R015	cF6P <==> cG6P	Gluc03 0.000000	Gluc03 0.000000	Gluc03 0.000000	Gluc03 0.000000	Gluc03 0.000000	Gluc03 0.000000	Gluc03 0.000000	Gluc03 0.000000
R016	cG6P <==> cG1P	Gluc04 0.000000	Gluc04 0.000000	Gluc04 0.000000	Gluc04 0.000000	Gluc04 0.000000	Gluc04 0.000000	Gluc04 0.000000	Gluc04 0.000000
R017	ATP + cG1P ==> cADP-G + PPi	Gluc05 0.000000	Gluc05 0.000000	Gluc05 0.000000	Gluc05 0.000000	Gluc05 0.000000	Gluc05 0.000000	Gluc05 0.000000	Gluc05 0.000000
R018	cADP-G ==> ADP + Starch	Gluc06 0.000000	Gluc06 0.000000	Gluc06 0.000000	Gluc06 0.000000	Gluc06 0.000000	Gluc06 0.000000	Gluc06 0.000000	Gluc06 0.000000
R019	Pi + Starch ==> cG1P	Gluc07 0.000000	Gluc07 0.000000	Gluc07 0.000000	Gluc07 0.000000	Gluc07 0.000000	Gluc07 0.000000	Gluc07 0.000000	Gluc07 0.000000
R020	H[+] + cHCO3 <==> H2O + cCO2	CAM01 0.000000	CAM01 0.000000	CAM01 0.000000	CAM01 0.000000	CAM01 0.000000	CAM01 0.000000	CAM01 0.000000	CAM01 0.000000
R021	H[+] + HCO3 <==> H2O + CO2	CAM02 0.000000	CAM02 0.000000	CAM02 0.000000	CAM02 0.000000	CAM02 0.000000	CAM02 0.000000	CAM02 0.000000	CAM02 0.000000
R022	H[+] + mHCO3 <==> H2O + mCO2	CAM03 -0.064400	CAM03 -0.403200	CAM03 -0.000300	CAM03 -0.000300	CAM03 -0.064400	CAM03 -0.403200	CAM03 -0.000300	CAM03 -0.000300
R023	cMAL + NAD <==> CO2 + cPYR + NADH	CAM04 0.000000	CAM04 0.000000	CAM04 0.000000	CAM04 0.000000	CAM04 0.000000	CAM04 0.000000	CAM04 0.000000	CAM04 0.000000
R024	NADP + cMAL <==> NADPH + CO2 + cPYR	CAM05 0.000000	CAM05 0.000000	CAM05 0.000000	CAM05 0.000000	CAM05 0.000000	CAM05 0.000000	CAM05 0.000000	CAM05 0.000000
R025	cMAL + NAD ==> H[+] + NADH + cOXA	CAM06 0.000000	CAM06 0.000000	CAM06 0.000000	CAM06 0.000000	CAM06 0.000000	CAM06 0.000000	CAM06 0.000000	CAM06 0.000000
R026	NADP + cMAL <==> H[+] + NADPH + cOXA	CAM07 0.000000	CAM07 0.000000	CAM07 0.000000	CAM07 0.000000	CAM07 0.000000	CAM07 0.000000	CAM07 0.000000	CAM07 0.000000
R027	cASP + cAKG <==> cOXA + cGLU	CAM08 0.000000	CAM08 0.000000	CAM08 0.000000	CAM08 0.000000	CAM08 0.000000	CAM08 0.000000	CAM08 0.000000	CAM08 0.000000
R028	NAD + MAL <==> CO2 + NADH + PYR	CAM09 0.000000	CAM09 0.000000	CAM09 0.000000	CAM09 0.000000	CAM09 0.000000	CAM09 0.000000	CAM09 0.000000	CAM09 0.000000
R029	NADP + MAL <==> NADPH + CO2 + PYR	CAM10 0.000000	CAM10 0.000000	CAM10 0.000000	CAM10 0.000000	CAM10 0.000000	CAM10 0.000000	CAM10 0.000000	CAM10 0.000000
R030	NAD + MAL <==> H[+] + NADH + OXA	CAM11 0.000000	CAM11 0.000000	CAM11 0.000000	CAM11 0.000000	CAM11 0.000000	CAM11 0.000000	CAM11 0.000000	CAM11 0.000000
R031	ATP + OXA ==> ADP + CO2 + PEP	CAM12 0.000000	CAM12 1.000000	CAM12 0.000000	CAM12 0.000000	CAM12 0.000000	CAM12 1.000000	CAM12 0.000000	CAM12 0.000000
R032	H2O + CO2 + PEP ==> Pi + H[+] + OXA	CAM13 0.000000	CAM13 0.000000	CAM13 0.000000	CAM13 0.000000	CAM13 0.000000	CAM13 0.000000	CAM13 0.000000	CAM13 0.000000
R033	H2O + ATP + mPYR + mHCO3 ==> ADP + Pi + 2 H[+] + mOXA	CAM14 0.064400	CAM14 0.403200	CAM14 0.000300	CAM14 0.000300	CAM14 0.064400	CAM14 0.403200	CAM14 0.000300	CAM14 0.000300
R034	O2 + cRu15DP ==> c3PG + cGLYCOL2P	Pres01 0.000000	Pres01 0.000000	Pres01 0.000000	Pres01 0.000000	Pres01 0.000000	Pres01 0.000000	Pres01 0.000000	Pres01 0.000000
R035	H2O + cGLYCOL2P ==> Pi + cGLYCOL	Pres02 0.000000	Pres02 0.000000	Pres02 0.000000	Pres02 0.000000	Pres02 0.000000	Pres02 0.000000	Pres02 0.000000	Pres02 0.000000
R036	NAD + GLYCOL <==> H[+] + NADH + GLYOX	Pres03 0.000000	Pres03 0.000000	Pres03 0.000000	Pres03 0.000000	Pres03 0.000000	Pres03 0.000000	Pres03 0.000000	Pres03 0.000000
R037	GLYOX + SER <==> GLY + HydPyr	Pres04 0.000000	Pres04 0.000000	Pres04 0.000000	Pres04 0.000000	Pres04 0.000000	Pres04 0.000000	Pres04 0.000000	Pres04 0.000000
R038	GLYOX + GLU <==> GLY + AKG	Pres05 0.000000	Pres05 0.000000	Pres05 0.000000	Pres05 0.000000	Pres05 0.000000	Pres05 0.000000	Pres05 0.000000	Pres05 0.000000
R039	H[+] + NADH + HydPyr <==> NAD + GLYCA	Pres06 0.000000	Pres06 0.000000	Pres06 0.000000	Pres06 0.000000	Pres06 0.000000	Pres06 0.000000	Pres06 0.000000	Pres06 0.000000
R040	ATP + GLYCA <==> ADP + 3PG	Pres07 0.000000	Pres07 0.000000	Pres07 0.000000	Pres07 0.000000	Pres07 0.000000	Pres07 0.000000	Pres07 0.000000	Pres07 0.000000
R041	H2O + NAD + GA <==> H[+] + NADH + GLYCA	Pres08 0.000000	Pres08 0.000000	Pres08 0.000000	Pres08 0.000000	Pres08 0.000000	Pres08 0.000000	Pres08 0.000000	Pres08 0.000000
R042	NAD + GLYC <==> H[+] + NADH + GA	Pres09 0.000000	Pres09 0.000000	Pres09 0.000000	Pres09 0.000000	Pres09 0.000000	Pres09 0.000000	Pres09 0.000000	Pres09 0.000000
R043	NADP + GLYC <==> H[+] + NADPH + GA	Pres10 0.000000	Pres10 0.000000	Pres10 0.000000	Pres10 0.000000	Pres10 0.000000	Pres10 0.000000	Pres10 0.000000	Pres10 0.000000
R044	H2O + GLY + METHF <==> SER + THF	Pres11 1.170800	Pres11 -0.088600	Pres11 0.006200	Pres11 -0.000100	Pres11 49.985800	Pres11 49.911400	Pres11 49.999900	Pres11 49.999900
R045	NAD + GLY + THF <==> CO2 + NADH + METHF + NH4[+]	Pres12 -1.187900	Pres12 -0.018200	Pres12 -0.006300	Pres12 -0.000000	Pres12 -50.002900	Pres12 -50.018200	Pres12 -50.000000	Pres12 -50.000000
R046	H[+] + PYR + GLY <==> GLYOX + ALA	Pres13 0.000000	Pres13 0.000000	Pres13 0.000000	Pres13 0.000000	Pres13 0.000000	Pres13 0.000000	Pres13 0.000000	Pres13 0.000000
R047	G6P <==> G1P	Gly01 0.084400	Gly01 11.292300	Gly01 0.000400	Gly01 15.683700	Gly01 0.084400	Gly01 0.528400	Gly01 0.000400	Gly01 0.000400
R048	F6P <==> G6P	Gly02 35.202100	Gly02 -17.277600	Gly02 44.605200	Gly02 -28.429900	Gly02 85.211500	Gly02 23.926100	Gly02 82.525300	Gly02 32.544800
R049	ATP + F6P ==> ADP + F16P	Gly03 88.205100	Gly03 0.000000	Gly03 85.131300	Gly03 0.000000	Gly03 0.000000	Gly03 0.000000	Gly03 0.000000	Gly03 0.000000
R050	H2O + F16P ==> Pi + F6P	Gly04 100.000000	Gly04 1.798200	Gly04 100.000000	Gly04 0.979200	Gly04 28.464700	Gly04 8.356800	Gly04 27.508800	Gly04 10.848600
R051	GAP + DHAP <==> F16P	Gly05 11.794900	Gly05 1.798200	Gly05 14.868700	Gly05 0.979200	Gly05 28.464700	Gly05 8.356800	Gly05 27.508800	Gly05 10.848600
R052	ADP + Pi + NADP + GAP <==> H[+] + NADPH + ATP + 3PG	Gly06 -69.512700	Gly06 -99.609000	Gly06 -89.205800	Gly06 -99.998800	Gly06 -39.417800	Gly06 -36.704100	Gly06 -38.755400	Gly06 -66.504700
R053	3PG <==> H2O + PEP	Gly07 -0.881300	Gly07 -0.097800	Gly07 -0.004600	Gly07 0.001000	Gly07 -39.336200	Gly07 -30.795300	Gly07 -38.754900	Gly07 -27.144900
R054	ADP + PEP <==> ATP + PYR	Gly08 -0.909200	Gly08 0.727300	Gly08 -0.004800	Gly08 0.000900	Gly08 -39.364100	Gly08 -29.970300	Gly08 -38.755100	Gly08 -27.145000
R055	ATP + GLUC <==> ADP + G6P	Gly09 0.000000	Gly09 0.000000	Gly09 0.000000	Gly09 0.000000	Gly09 0.000000	Gly09 0.000000	Gly09 0.000000	Gly09 0.000000
R056	G1P ==> Pi + CARB	Gly10 0.084400	Gly10 11.292300	Gly10 0.000400	Gly10 15.683700	Gly10 0.084400	Gly10 0.528400	Gly10 0.000400	Gly10 0.000400
R057	NADP + H2O + G6P <==> 2 H[+] + NADPH + 6PG	PP01 35.117700	PP01 -28.569900	PP01 44.604800	PP01 -44.113600	PP01 85.127200	PP01 23.397700	PP01 82.524900	PP01 32.544300
R058	NADP + 6PG <==> H[+] + NADPH + CO2 + RU5P	PP02 35.117700	PP02 -28.569900	PP02 44.604800	PP02 -44.113600	PP02 85.127200	PP02 23.397700	PP02 82.524900	PP02 32.544300
R059	RU5P <==> R5P	PP03 11.710600	PP03 -9.494100	PP03 14.868300	PP03 -14.704500	PP03 28.380400	PP03 7.828400	PP03 27.508300	PP03 10.848100
R060	RU5P <==> X5P	PP04 23.407200	PP04 -19.075800	PP04 29.736500	PP04 -29.409100	PP04 56.746800	PP04 15.569300	PP04 55.016500	PP04 21.696200
R061	R5P + X5P <==> GAP + S7P	PP05 11.710600	PP05 -9.494100	PP05 14.868300	PP05 -14.704500	PP05 28.380400	PP05 7.828400	PP05 27.508300	PP05 10.848100
R062	GAP + S7P <==> F6P + E4P	PP06 11.710600	PP06 -9.494100	PP06 14.868300	PP06 -14.704500	PP06 28.380400	PP06 7.828400	PP06 27.508300	PP06 10.848100
R063	F6P + GAP <==> X5P + E4P	PP07 -11.696600	PP07 9.581600	PP07 -14.868200	PP07 14.704600	PP07 -28.366400	PP07 -7.740900	PP07 -27.508200	PP07 -10.848100
R064	NAD + CoA + mPYR ==> NADH + mAcCoA + mCO2	TCA01 0.000000	TCA01 0.000000	TCA01 0.000000	TCA01 0.000000	TCA01 0.000000	TCA01 0.000000	TCA01 0.000000	TCA01 0.000000
R065	H2O + mAcCoA + mOXA ==> H[+] + CoA + mCIT	TCA02 0.064400	TCA02 0.403200	TCA02 0.000300	TCA02 0.000300	TCA02 0.064400	TCA02 0.403200	TCA02 0.000300	TCA02 0.000300
R066	NAD + mCIT ==> NADH + mAKG + mCO2	TCA03 0.064400	TCA03 0.403200	TCA03 0.000300	TCA03 0.000300	TCA03 0.064400	TCA03 0.403200	TCA03 0.000300	TCA03 0.000300
R067	NAD + CoA + mAKG ==> NADH + mSUCCoA + mCO2	TCA04 0.000000	TCA04 -0.000000	TCA04 -0.000000	TCA04 0.000000	TCA04 0.000000	TCA04 0.000000	TCA04 0.000000	TCA04 0.000000
R068	ADP + Pi + mSUCCoA ==> ATP + CoA + mSUC	TCA05 0.000000	TCA05 -0.000000	TCA05 -0.000000	TCA05 0.000000	TCA05 0.000000	TCA05 0.000000	TCA05 0.000000	TCA05 0.000000
R069	mSUC + FAD ==> mFUM + FADH2	TCA06 0.000000	TCA06 -0.000000	TCA06 -0.000000	TCA06 0.000000	TCA06 0.000000	TCA06 0.000000	TCA06 0.000000	TCA06 0.000000
R070	H2O + mFUM ==> mMAL	TCA07 0.000000	TCA07 -0.000000	TCA07 -0.000000	TCA07 0.000000	TCA07 0.000000	TCA07 0.000000	TCA07 0.000000	TCA07 0.000000
R071	mMAL + FAD <==> mOXA + FADH2	TCA08 0.000000	TCA08 -0.000000	TCA08 -0.000000	TCA08 0.000000	TCA08 0.000000	TCA08 0.000000	TCA08 0.000000	TCA08 0.000000
R072	ADP + DHAP <==> ATP + DHA	Glyc01 -11.794900	Glyc01 -1.798200	Glyc01 -14.868700	Glyc01 -0.979200	Glyc01 -12.794000	Glyc01 2.584800	Glyc01 -16.207900	Glyc01 0.002200
R073	H[+] + NADPH + DHA <==> NADP + GLYC	Glyc02 -11.794900	Glyc02 -1.798200	Glyc02 -14.868700	Glyc02 -0.979200	Glyc02 -12.794000	Glyc02 2.584800	Glyc02 -16.207900	Glyc02 0.002200
R074	ADP + cGLYC3P ==> ATP + cGLYC	Glyc03 0.000000	Glyc03 0.000000	Glyc03 0.000000	Glyc03 0.000000	Glyc03 0.000000	Glyc03 0.000000	Glyc03 0.000000	Glyc03 0.000000
R075	FAD + GLYC3P <==> DHAP + FADH2	Glyc04 0.000000	Glyc04 0.000000	Glyc04 0.000000	Glyc04 -0.000000	Glyc04 -0.000000	Glyc04 -0.000000	Glyc04 -0.000000	Glyc04 -0.000000
R076	NAD + cGLYC3P <==> H[+] + cDHAP + NADH	Glyc05 -12.278600	Glyc05 -4.827200	Glyc05 -14.871300	Glyc05 -0.981700	Glyc05 -13.277600	Glyc05 -0.444300	Glyc05 -16.210500	Glyc05 -0.000400
R077	ADP + GLYC3P ==> ATP + GLYC	Glyc06 12.207600	Glyc06 4.382900	Glyc06 14.870900	Glyc06 0.981300	Glyc06 13.206700	Glyc06 0.000000	Glyc06 16.210100	Glyc06 0.000000
R078	H[+] + NADH + NO3 ==> H2O + NAD + NO2	NS01 0.190000	NS01 0.190000	NS01 0.001000	NS01 0.001000	NS01 0.190000	NS01 0.190000	NS01 0.001000	NS01 0.001000
R079	5 H[+] + 3 NADPH + cNO2 ==> 3 NADP + 2 H2O + NH4[+]	NS02 0.190000	NS02 0.190000	NS02 0.001000	NS02 0.001000	NS02 0.190000	NS02 0.190000	NS02 0.001000	NS02 0.001000
R080	ATP + cSO4 ==> PPi + cAPS	NS03 0.000000	NS03 0.000000	NS03 0.000000	NS03 0.000000	NS03 0.000000	NS03 0.000000	NS03 0.000000	NS03 0.000000
R081	NADH + cAPS ==> AMP + NAD + cSO3	NS04 0.000000	NS04 0.000000	NS04 0.000000	NS04 0.000000	NS04 0.000000	NS04 0.000000	NS04 0.000000	NS04 0.000000
R082	5 H[+] + 3 NADPH + cSO3 <==> 3 NADP + 3 H2O + cH2S	NS05 0.000000	NS05 0.000000	NS05 0.000000	NS05 0.000000	NS05 0.000000	NS05 0.000000	NS05 0.000000	NS05 0.000000
R083	H[+] + NADPH + cAKG + NH4[+] ==> NADP + H2O + cGLU	AA01 0.000000	AA01 0.605400	AA01 0.000000	AA01 0.000000	AA01 0.096700	AA01 0.605400	AA01 0.000500	AA01 0.000000
R084	ATP + cGLU + NH4[+] ==> ADP + Pi + H[+] + cGLN	AA02 0.096700	AA02 0.000000	AA02 0.000500	AA02 0.001100	AA02 0.000000	AA02 0.000000	AA02 0.000000	AA02 0.000500
R085	H[+] + NADPH + cAKG + cGLN <==> NADP + 2 cGLU	AA03 0.070500	AA03 -0.163600	AA03 0.000400	AA03 0.001000	AA03 -0.026100	AA03 -0.163600	AA03 -0.000100	AA03 0.000400
R086	H2O + NAD + 3PG + GLU <==> Pi + H[+] + NADH + SER + AKG	AA04 -0.081600	AA04 0.488800	AA04 -0.000400	AA04 0.000200	AA04 -0.081600	AA04 0.488800	AA04 -0.000400	AA04 -0.000400
R087	SER ==> PYR + NH4[+]	AA05 1.072900	AA05 0.297900	AA05 0.005600	AA05 0.000000	AA05 49.887900	AA05 50.297900	AA05 49.999400	AA05 49.999400
R088	SER + cH2S + AcCoA <==> H[+] + CoA + CYS + Ace	AA06 0.006200	AA06 0.038600	AA06 0.000000	AA06 0.000000	AA06 0.006200	AA06 0.038600	AA06 0.000000	AA06 0.000000
R089	ATP + CoA + Ace ==> ADP + Pi + AcCoA	AA07 1.274000	AA07 7.979100	AA07 0.006700	AA07 0.006700	AA07 1.274000	AA07 7.979100	AA07 0.006700	AA07 0.006700
R090	PYR + GLU ==> ALA + AKG	AA08 0.030800	AA08 0.193100	AA08 0.000200	AA08 0.000200	AA08 0.030800	AA08 0.193100	AA08 0.000200	AA08 0.000200
R091	H[+] + THR <==> NH4[+] + 2OXOB	AA09 0.006500	AA09 0.040900	AA09 0.000000	AA09 0.000000	AA09 0.006500	AA09 0.040900	AA09 0.000000	AA09 0.000000
R092	H[+] + NADPH + PYR + GLU + 2OXOB <==> NADP + H2O + CO2 + AKG + ILE	AA10 0.006500	AA10 0.040900	AA10 0.000000	AA10 0.000000	AA10 0.006500	AA10 0.040900	AA10 0.000000	AA10 0.000000
R093	2 H[+] + NADPH + PYR + ALA <==> NADP + H2O + CO2 + VAL	AA11 0.010700	AA11 0.067000	AA11 0.000100	AA11 0.000100	AA11 0.010700	AA11 0.067000	AA11 0.000100	AA11 0.000100
R094	H[+] + NADPH + NAD + 2 PYR + GLU + AcCoA <==> NADP + 2 CO2 + NADH + CoA + AKG + LEU	AA12 0.016900	AA12 0.105700	AA12 0.000100	AA12 0.000100	AA12 0.016900	AA12 0.105700	AA12 0.000100	AA12 0.000100
R095	NADPH + ATP + 2 PEP + E4P ==> ADP + 4 Pi + NADP + CHO	AA13 0.014000	AA13 0.087500	AA13 0.000100	AA13 0.000100	AA13 0.014000	AA13 0.087500	AA13 0.000100	AA13 0.000100
R096	CHO <==> PRE	AA14 0.013800	AA14 0.086300	AA14 0.000100	AA14 0.000100	AA14 0.013800	AA14 0.086300	AA14 0.000100	AA14 0.000100
R097	H[+] + GLU + PRE <==> H2O + CO2 + AKG + PHE	AA15 0.008200	AA15 0.051100	AA15 0.000000	AA15 0.000000	AA15 0.008200	AA15 0.051100	AA15 0.000000	AA15 0.000000
R098	NAD + GLU + PRE <==> CO2 + NADH + AKG + TYR	AA16 0.005600	AA16 0.035200	AA16 0.000000	AA16 0.000000	AA16 0.005600	AA16 0.035200	AA16 0.000000	AA16 0.000000
R099	GLN + CHO <==> H[+] + PYR + GLU + ANTH	AA17 0.000200	AA17 0.001100	AA17 0.000000	AA17 0.000000	AA17 0.000200	AA17 0.001100	AA17 0.000000	AA17 0.000000
R100	H[+] + SER + ANTH + PRPP <==> 2 H2O + CO2 + PPi + GAP + TRYP	AA18 0.000200	AA18 0.001100	AA18 0.000000	AA18 0.000000	AA18 0.000200	AA18 0.001100	AA18 0.000000	AA18 0.000000
R101	3 H2O + ATP + 2 NAD + GLN + PRPP ==> Pi + 5 H[+] + 2 PPi + 2 NADH + AKG + AICAR + HIS	AA19 0.003100	AA19 0.019300	AA19 0.000000	AA19 0.000000	AA19 0.003100	AA19 0.019300	AA19 0.000000	AA19 0.000000
R102	OXA + GLU <==> ASP + AKG	AA20 0.000000	AA20 -1.000000	AA20 0.000000	AA20 0.000000	AA20 0.000000	AA20 -1.000000	AA20 0.000000	AA20 0.000000
R103	H2O + ATP + ASP + GLN ==> ADP + Pi + H[+] + GLU + ASN	AA21 0.008500	AA21 0.053400	AA21 0.000000	AA21 0.000000	AA21 0.008500	AA21 0.053400	AA21 0.000000	AA21 0.000000
R104	2 H2O + 2 ATP + CO2 + GLN ==> 2 ADP + Pi + 3 H[+] + GLU + CaP	AA22 0.005300	AA22 0.032900	AA22 0.000000	AA22 0.000000	AA22 0.005300	AA22 0.032900	AA22 0.000000	AA22 0.000000
R105	ATP + NADH + ASP + 2 GLU + CaP ==> Pi + H2O + PPi + AMP + NAD + AKG + FUM + ARG	AA23 0.008500	AA23 0.053400	AA23 0.000000	AA23 0.000000	AA23 0.008500	AA23 0.053400	AA23 0.000000	AA23 0.000000
R106	3 H[+] + 2 NADH + cGLU <==> 2 H2O + 2 NAD + cPRO	AA24 0.013100	AA24 0.081800	AA24 0.000100	AA24 0.000100	AA24 0.013100	AA24 0.081800	AA24 0.000100	AA24 0.000100
R107	O2 + cAKG + cPRO <==> CO2 + SUC + cHydPro	AA25 0.002400	AA25 0.014800	AA25 0.000000	AA25 0.000000	AA25 0.002400	AA25 0.014800	AA25 0.000000	AA25 0.000000
R108	H[+] + NADPH + ATP + ASP ==> ADP + Pi + NADP + ASA	AA26 0.031400	AA26 0.196500	AA26 0.000200	AA26 0.000200	AA26 0.031400	AA26 0.196500	AA26 0.000200	AA26 0.000200
R109	H[+] + NADH + PYR + GLU + ASA <==> H2O + CO2 + NAD + AKG + LYS	AA27 0.010500	AA27 0.065900	AA27 0.000100	AA27 0.000100	AA27 0.010500	AA27 0.065900	AA27 0.000100	AA27 0.000100
R110	H[+] + NADPH + ASA <==> NADP + HSER	AA28 0.020900	AA28 0.130700	AA28 0.000100	AA28 0.000100	AA28 0.020900	AA28 0.130700	AA28 0.000100	AA28 0.000100
R111	H2O + ATP + HSER ==> ADP + Pi + H[+] + THR	AA29 0.016900	AA29 0.105700	AA29 0.000100	AA29 0.000100	AA29 0.016900	AA29 0.105700	AA29 0.000100	AA29 0.000100
R112	H2O + CYS + AcCoA + HSER <==> H[+] + PYR + NH4[+] + CoA + Ace + HCYS	AA30 0.004000	AA30 0.025000	AA30 0.000000	AA30 0.000000	AA30 0.004000	AA30 0.025000	AA30 0.000000	AA30 0.000000
R113	HCYS + MTHF <==> H[+] + THF + MET	AA31 0.006800	AA31 0.042400	AA31 0.000000	AA31 0.000000	AA31 0.006800	AA31 0.042400	AA31 0.000000	AA31 0.000000
R114	3.306 H2O + 4.306 ATP + 0.05 cGLU + 0.055 SER + 0.094 GLY + 0.111 ALA + 0.047 ASP + 0.012 CYS + 0.057 THR + 0.036 ILE + 0.045 PHE + 0.031 TYR + 0.001 TRYP + 0.017 HIS + 0.059 VAL + 0.093 LEU + 0.022 MET + 0.047 ASN + 0.047 ARG + 0.058 LYS + 0.05 cGLN + 0.059 cPRO + 0.013 cHydPro ==> 4.306 ADP + 4.306 Pi + 4.314 H[+] + PROTEIN	AA32 0.181400	AA32 1.136100	AA32 0.001000	AA32 0.001000	AA32 0.181400	AA32 1.136100	AA32 0.001000	AA32 0.001000
R115	ATP + R5P ==> H[+] + AMP + PRPP	THF01 0.000000	THF01 0.000000	THF01 0.000000	THF01 0.000000	THF01 0.000000	THF01 0.000000	THF01 0.000000	THF01 0.000000
R116	H[+] + 5FTHF <==> H2O + MYLTHF	THF02 0.000000	THF02 0.000000	THF02 0.000000	THF02 0.000000	THF02 0.000000	THF02 0.000000	THF02 0.000000	THF02 0.000000
R117	ATP + THF + FORM ==> ADP + Pi + N10FTHF	THF03 -2.366900	THF03 0.019300	THF03 -0.012500	THF03 0.000000	THF03 -99.996900	THF03 -99.980700	THF03 -100.000000	THF03 -100.000000
R118	H[+] + NADPH + DHF <==> NADP + THF	THF04 2.369900	THF04 0.000000	THF04 0.012500	THF04 0.000000	THF04 100.000000	THF04 100.000000	THF04 100.000000	THF04 100.000000
R119	H2O + MYLTHF <==> H[+] + N10FTHF	THF05 2.366900	THF05 -0.019300	THF05 0.012500	THF05 -0.000000	THF05 99.996900	THF05 99.980700	THF05 100.000000	THF05 100.000000
R120	NADPH + MYLTHF <==> NADP + METHF	THF06 0.006800	THF06 0.042400	THF06 0.000000	THF06 0.000000	THF06 0.006800	THF06 0.042400	THF06 0.000000	THF06 0.000000
R121	H[+] + NADPH + METHF <==> NADP + MTHF	THF07 0.001400	THF07 0.008700	THF07 0.000000	THF07 0.000000	THF07 0.001400	THF07 0.008700	THF07 0.000000	THF07 0.000000
R122	H[+] + AcCoA + ACP <==> CoA + AcACP	PA01 0.141900	PA01 0.888600	PA01 0.000700	PA01 0.000700	PA01 0.141900	PA01 0.888600	PA01 0.000700	PA01 0.000700
R123	H2O + ATP + CO2 + AcCoA ==> ADP + Pi + H[+] + MalCoA	PA02 1.040700	PA02 6.518000	PA02 0.005500	PA02 0.005500	PA02 1.040700	PA02 6.518000	PA02 0.005500	PA02 0.005500
R124	ACP + MalCoA <==> CoA + MalACP	PA03 1.040700	PA03 6.518000	PA03 0.005500	PA03 0.005500	PA03 1.040700	PA03 6.518000	PA03 0.005500	PA03 0.005500
R125	10 H[+] + 10 NADPH + AcACP + 5 MalACP <==> 10 NADP + 5 H2O + 5 CO2 + 5 ACP + C12:0ACP	PA04 0.007400	PA04 0.046200	PA04 0.000000	PA04 0.000000	PA04 0.007400	PA04 0.046200	PA04 0.000000	PA04 0.000000
R126	12 H[+] + 12 NADPH + AcACP + 6 MalACP <==> 12 NADP + 6 H2O + 6 CO2 + 6 ACP + C14:0ACP	PA05 0.003600	PA05 0.022700	PA05 0.000000	PA05 0.000000	PA05 0.003600	PA05 0.022700	PA05 0.000000	PA05 0.000000
R127	14 H[+] + 14 NADPH + AcACP + 7 MalACP <==> 14 NADP + 7 H2O + 7 CO2 + 7 ACP + C16:0ACP	PA06 0.064900	PA06 0.406500	PA06 0.000300	PA06 0.000300	PA06 0.064900	PA06 0.406500	PA06 0.000300	PA06 0.000300
R128	H[+] + O2 + NADH + C16:0ACP <==> 2 H2O + NAD + C16:1ACP	PA07 0.031300	PA07 0.195900	PA07 0.000200	PA07 0.000200	PA07 0.031300	PA07 0.195900	PA07 0.000200	PA07 0.000200
R129	H[+] + O2 + NADH + C16:1ACP <==> 2 H2O + NAD + C16:2ACP	PA08 0.028400	PA08 0.178200	PA08 0.000100	PA08 0.000100	PA08 0.028400	PA08 0.178200	PA08 0.000100	PA08 0.000100
R130	H[+] + O2 + NADH + C16:2ACP <==> 2 H2O + NAD + C16:3ACP	PA09 0.017900	PA09 0.112400	PA09 0.000100	PA09 0.000100	PA09 0.017900	PA09 0.112400	PA09 0.000100	PA09 0.000100
R131	16 H[+] + 16 NADPH + AcACP + 8 MalACP <==> 16 NADP + 8 H2O + 8 CO2 + 8 ACP + C18:0ACP	PA10 0.066000	PA10 0.413200	PA10 0.000300	PA10 0.000300	PA10 0.066000	PA10 0.413200	PA10 0.000300	PA10 0.000300
R132	H[+] + O2 + NADH + C18:0ACP <==> 2 H2O + NAD + C18:1ACP	PA11 0.062600	PA11 0.391900	PA11 0.000300	PA11 0.000300	PA11 0.062600	PA11 0.391900	PA11 0.000300	PA11 0.000300
R133	H[+] + O2 + NADH + C18:1ACP <==> 2 H2O + NAD + C18:2ACP	PA12 0.051200	PA12 0.320800	PA12 0.000300	PA12 0.000300	PA12 0.051200	PA12 0.320800	PA12 0.000300	PA12 0.000300
R134	H[+] + O2 + NADH + C18:2ACP <==> 2 H2O + NAD + C18:3ACP	PA13 0.031600	PA13 0.198100	PA13 0.000200	PA13 0.000200	PA13 0.031600	PA13 0.198100	PA13 0.000200	PA13 0.000200
R135	GLYC3P + 0.104 C12:0ACP + 0.051 C14:0ACP + 0.474 C16:0ACP + 0.04 C16:1ACP + 0.148 C16:2ACP + 0.253 C16:3ACP + 0.048 C18:0ACP + 0.16 C18:1ACP + 0.276 C18:2ACP + 0.446 C18:3ACP <==> 2 H[+] + 2 ACP + PA	PA14 0.070900	PA14 0.444300	PA14 0.000400	PA14 0.000400	PA14 0.070900	PA14 0.444300	PA14 0.000400	PA14 0.000400
R136	H[+] + O2 + NADH + C16:3ACP ==> 2 H2O + NAD + C16:4ACP	PA15 0.000000	PA15 0.000000	PA15 0.000000	PA15 0.000000	PA15 0.000000	PA15 0.000000	PA15 0.000000	PA15 0.000000
R137	0.0186 C14:0ACP + 0.1275 C16:0ACP + 0.0387 C16:1ACP + 0.0137 C16:2ACP + 0.0191 C16:3ACP + 0.0019 C18:0ACP + 0.0753 C18:1ACP + 0.0967 C18:2ACP + 0.357 C18:3ACP + 0.2515 C16:4ACP ==> ACP + FA	TAG01 0.000000	TAG01 -0.000000	TAG01 0.000000	TAG01 -0.000000	TAG01 -0.000000	TAG01 0.000000	TAG01 -0.000000	TAG01 -0.000000
R138	GLYC3P + FA ==> AG3P	TAG02 0.000000	TAG02 -0.000000	TAG02 0.000000	TAG02 -0.000000	TAG02 -0.000000	TAG02 0.000000	TAG02 -0.000000	TAG02 -0.000000
R139	FA + AG3P ==> DAG3P	TAG03 0.000000	TAG03 -0.000000	TAG03 0.000000	TAG03 -0.000000	TAG03 -0.000000	TAG03 0.000000	TAG03 -0.000000	TAG03 -0.000000
R140	H2O + DAG3P ==> DAG	TAG04 0.000000	TAG04 -0.000000	TAG04 0.000000	TAG04 -0.000000	TAG04 -0.000000	TAG04 0.000000	TAG04 -0.000000	TAG04 -0.000000
R141	FA + DAG <==> TAG	TAG05 0.000000	TAG05 -0.000000	TAG05 0.000000	TAG05 -0.000000	TAG05 -0.000000	TAG05 0.000000	TAG05 -0.000000	TAG05 -0.000000
R142	12 H[+] + 2.5 O2 + 8 NADPH + 8 ATP + 8 cGLU ==> 8 NADP + 13 H2O + 8 PPi + 8 AMP + 4 NH4[+] + cPPorphyrin + 6 cCO2	Chl01 0.002800	Chl01 0.017500	Chl01 0.000000	Chl01 0.000000	Chl01 0.002800	Chl01 0.017500	Chl01 0.000000	Chl01 0.000000
R143	18 H[+] + 15 NADPH + 8 ATP + 4 cGAP + 4 cPYR ==> 4 ADP + 15 NADP + 8 H2O + 7 PPi + 4 AMP + cPhytyl-PP + 4 cCO2	Chl02 0.002800	Chl02 0.017500	Chl02 0.000000	Chl02 0.000000	Chl02 0.002800	Chl02 0.017500	Chl02 0.000000	Chl02 0.000000
R144	H2O + ATP + MET ==> Pi + H[+] + PPi + cAdMET	Chl03 0.002800	Chl03 0.017500	Chl03 0.000000	Chl03 0.000000	Chl03 0.002800	Chl03 0.017500	Chl03 0.000000	Chl03 0.000000
R145	H2O + cAdHCYS <==> HCYS + cAd	Chl04 0.002800	Chl04 0.017500	Chl04 0.000000	Chl04 0.000000	Chl04 0.002800	Chl04 0.017500	Chl04 0.000000	Chl04 0.000000
R146	ATP + cAd ==> ADP + H[+] + AMP	Chl05 0.002800	Chl05 0.017500	Chl05 0.000000	Chl05 0.000000	Chl05 0.002800	Chl05 0.017500	Chl05 0.000000	Chl05 0.000000
R147	2.5 O2 + 4 NADPH + 2 ATP + Mg2[+] + cAdMET + cPPorphyrin + cPhytyl-PP ==> 2 ADP + 2 Pi + 3 H[+] + 4 NADP + 2 H2O + PPi + cAdHCYS + Chlorophyll	Chl06 0.002800	Chl06 0.017500	Chl06 0.000000	Chl06 0.000000	Chl06 0.002800	Chl06 0.017500	Chl06 0.000000	Chl06 0.000000
R148	2 H2O + 4 ATP + CO2 + GLY + ASP + 2 GLN + PRPP + N10FTHF ==> 4 ADP + 4 Pi + 7 H[+] + PPi + THF + 2 GLU + AICAR + FUM	NA01 0.000000	NA01 0.000000	NA01 0.000000	NA01 0.000000	NA01 0.000000	NA01 0.000000	NA01 0.000000	NA01 0.000000
R149	H[+] + O2 + ASP + PRPP + CaP <==> Pi + H2O + CO2 + PPi + UMP + H2O2	NA02 -0.003300	NA02 -0.020400	NA02 -0.000000	NA02 -0.000000	NA02 -0.003300	NA02 -0.020400	NA02 -0.000000	NA02 -0.000000
R150	2 H2O2 <==> O2 + 2 H2O	NA03 -100.000000	NA03 -100.000000	NA03 -100.000000	NA03 -100.000000	NA03 -89.749900	NA03 -100.000000	NA03 -90.155700	NA03 -100.000000
R151	ATP + UMP ==> ADP + UDP	NA04 0.000000	NA04 0.000000	NA04 0.000000	NA04 0.000000	NA04 0.000000	NA04 0.000000	NA04 0.000000	NA04 0.000000
R152	ATP + UDP <==> ADP + UTP	NA05 0.002400	NA05 0.014900	NA05 0.000000	NA05 0.000000	NA05 0.002400	NA05 0.014900	NA05 0.000000	NA05 0.000000
R153	H2O + ATP + GLN + UTP ==> ADP + Pi + 2 H[+] + CTP + GLU	NA06 0.000000	NA06 0.000000	NA06 0.000000	NA06 0.000000	NA06 0.000000	NA06 0.000000	NA06 0.000000	NA06 0.000000
R154	ATP + CDP <==> ADP + CTP	NA07 0.005000	NA07 0.031600	NA07 0.000000	NA07 0.000000	NA07 10.365200	NA07 19.334000	NA07 11.243500	NA07 22.853500
R155	AICAR + N10FTHF <==> H2O + THF + IMP	NA08 0.003100	NA08 0.019300	NA08 0.000000	NA08 0.000000	NA08 0.003100	NA08 0.019300	NA08 0.000000	NA08 0.000000
R156	H2O + ATP + NAD + NH4[+] + IMP ==> 3 H[+] + PPi + AMP + NADH + GMP	NA09 0.000000	NA09 0.000000	NA09 0.000000	NA09 0.000000	NA09 0.000000	NA09 0.000000	NA09 0.000000	NA09 0.000000
R157	ATP + GMP ==> ADP + GDP	NA10 0.000000	NA10 0.000000	NA10 0.000000	NA10 0.000000	NA10 0.000000	NA10 0.000000	NA10 0.000000	NA10 0.000000
R158	ATP + GDP <==> ADP + GTP	NA11 -0.048700	NA11 -1.304700	NA11 -0.000300	NA11 -0.000300	NA11 -0.048700	NA11 -1.304700	NA11 -0.000300	NA11 -0.000300
R159	ASP + IMP + GTP <==> Pi + 2 H[+] + AMP + FUM + GDP	NA12 -0.053700	NA12 -1.336300	NA12 -0.000300	NA12 -0.000300	NA12 -0.053700	NA12 -1.336300	NA12 -0.000300	NA12 -0.000300
R160	H[+] + NADPH + ATP + METHF + UDP ==> ADP + NADP + H2O + DHF + dTTP	NA13 0.001400	NA13 0.008700	NA13 0.000000	NA13 0.000000	NA13 0.001400	NA13 0.008700	NA13 0.000000	NA13 0.000000
R161	H[+] + NADPH + ATP + CDP ==> ADP + NADP + H2O + dCTP	NA14 0.002500	NA14 0.015500	NA14 0.000000	NA14 0.000000	NA14 0.002500	NA14 0.015500	NA14 0.000000	NA14 0.000000
R162	H[+] + NADPH + ATP + GDP ==> ADP + NADP + H2O + dGTP	NA15 0.002500	NA15 0.015500	NA15 0.000000	NA15 0.000000	NA15 0.002500	NA15 0.015500	NA15 0.000000	NA15 0.000000
R163	H[+] + NADPH + ATP <==> NADP + H2O + dATP	NA16 0.001400	NA16 0.008700	NA16 0.000000	NA16 0.000000	NA16 0.001400	NA16 0.008700	NA16 0.000000	NA16 0.000000
R164	2.375 H2O + 1.372 ATP + 0.18 dTTP + 0.32 dCTP + 0.32 dGTP + 0.18 dATP ==> 1.375 ADP + 1.372 Pi + 2.372 H[+] + PPi + DNA	NA17 0.007700	NA17 0.048400	NA17 0.000000	NA17 0.000000	NA17 0.007700	NA17 0.048400	NA17 0.000000	NA17 0.000000
R165	1.4 H2O + 0.56 ATP + 0.34 CTP + 0.16 UTP + 0.34 GTP ==> 0.4 ADP + 0.4 Pi + 0.4 H[+] + PPi + RNA	NA18 0.014800	NA18 0.092800	NA18 0.000100	NA18 0.000100	NA18 0.014800	NA18 0.092800	NA18 0.000100	NA18 0.000100
R166	cGAP + cPYR ==> cDXP + cCO2	Car01 0.000000	Car01 0.000000	Car01 0.000000	Car01 0.000000	Car01 10.360100	Car01 19.302500	Car01 11.243500	Car01 22.853500
R167	H[+] + 2 NADPH + ATP + cDXP + CTP ==> ADP + 2 NADP + 2 H2O + PPi + CMP + cIPP	Car02 0.000000	Car02 0.000000	Car02 0.000000	Car02 0.000000	Car02 10.360100	Car02 19.302500	Car02 11.243500	Car02 22.853500
R168	cIPP <==> cDMAPP	Car04 0.000000	Car04 0.000000	Car04 0.000000	Car04 0.000000	Car04 2.590000	Car04 4.825600	Car04 2.810900	Car04 5.713400
R169	3 cIPP + cDMAPP ==> 3 PPi + cGGPP	Car05 0.000000	Car05 0.000000	Car05 0.000000	Car05 0.000000	Car05 2.590000	Car05 4.825600	Car05 2.810900	Car05 5.713400
R170	2 cGGPP ==> 2 PPi + cPHYT	Car06 0.000000	Car06 0.000000	Car06 0.000000	Car06 0.000000	Car06 1.295000	Car06 2.412800	Car06 1.405400	Car06 2.856700
R171	H[+] + 2 NADPH + ATP + cDXP + CTP ==> ADP + 2 NADP + 2 H2O + PPi + CMP + cDMAPP	Car03 0.000000	Car03 0.000000	Car03 0.000000	Car03 0.000000	Car03 0.000000	Car03 0.000000	Car03 0.000000	Car03 0.000000
R172	H2O + NAD + cPHYT ==> H[+] + NADH + cZCAR	Car07 0.000000	Car07 0.000000	Car07 0.000000	Car07 0.000000	Car07 1.295000	Car07 2.412800	Car07 1.405400	Car07 2.856700
R173	2 O2 + 2 NADH + cZCAR ==> 4 H2O + 2 NAD + cLYC	Car08 0.000000	Car08 0.000000	Car08 0.000000	Car08 0.000000	Car08 1.295000	Car08 2.412800	Car08 1.405400	Car08 2.856700
R174	cLYC ==> cBCAR	Car09 0.000000	Car09 0.000000	Car09 0.000000	Car09 0.000000	Car09 1.295000	Car09 2.412800	Car09 1.405400	Car09 2.856700
R175	2 H[+] + 2 O2 + 2 NADPH + cBCAR ==> 2 NADP + 2 H2O + cZEA	Car10 0.000000	Car10 0.000000	Car10 0.000000	Car10 0.000000	Car10 0.000000	Car10 0.000000	Car10 0.000000	Car10 0.000000
R176	2 H[+] + 2 O2 + 2 NADH + cZEA <==> 2 H2O + 2 NAD + cVIO	Car11 0.000000	Car11 0.000000	Car11 0.000000	Car11 0.000000	Car11 0.000000	Car11 0.000000	Car11 0.000000	Car11 0.000000
R177	cLYC ==> cACAR	Car12 0.000000	Car12 0.000000	Car12 0.000000	Car12 0.000000	Car12 0.000000	Car12 0.000000	Car12 0.000000	Car12 0.000000
R178	cACAR ==> cLUT	Car13 0.000000	Car13 0.000000	Car13 0.000000	Car13 0.000000	Car13 0.000000	Car13 0.000000	Car13 0.000000	Car13 0.000000
R179	5.55 CARB ==> CARB_P	Gly11 0.000000	Gly11 1.939400	Gly11 0.000000	Gly11 2.825800	Gly11 0.000000	Gly11 0.000000	Gly11 0.000000	Gly11 0.000000
R180	10.86 GLYC ==> GLYC_P	Glyc07 0.000000	Glyc07 0.000000	Glyc07 0.000000	Glyc07 0.000000	Glyc07 0.000000	Glyc07 0.000000	Glyc07 0.000000	Glyc07 0.000000
R181	0.02 Starch ==> Starch_P	Gluc08 0.000000	Gluc08 0.000000	Gluc08 0.000000	Gluc08 0.000000	Gluc08 0.000000	Gluc08 0.000000	Gluc08 0.000000	Gluc08 0.000000
R182	1.06 TAG ==> TAG_P	TAG06 0.000000	TAG06 -0.000000	TAG06 0.000000	TAG06 -0.000000	TAG06 -0.000000	TAG06 0.000000	TAG06 -0.000000	TAG06 -0.000000
R183	1.86 cBCAR ==> BCAR_P	Car14 0.000000	Car14 0.000000	Car14 0.000000	Car14 0.000000	Car14 0.696200	Car14 1.297200	Car14 0.755600	Car14 1.535900
R184	1.11 Chlorophyll ==> Chlorophyll_P	Chl07 0.000000	Chl07 0.000000	Chl07 0.000000	Chl07 0.000000	Chl07 0.000000	Chl07 0.000000	Chl07 0.000000	Chl07 0.000000
R185	7.95 PROTEIN ==> PROTEIN_P	AA33 0.000000	AA33 0.000000	AA33 0.000000	AA33 0.000000	AA33 0.000000	AA33 0.000000	AA33 0.000000	AA33 0.000000
R186	32.687 H2O + 32.687 ATP + 3.258 GLYC + 0.666 CARB + 0.061 DNA + 0.117 RNA + 0.022 Chlorophyll + 0.56 PA + 1.432 PROTEIN ==> 32.687 ADP + 32.687 Pi + 32.687 H[+] + BIOMASS	mu 0.126700	mu 0.793400	mu 0.000700	mu 0.000700	mu 0.126700	mu 0.793400	mu 0.000700	mu 0.000700
R187	1.5 ADP + 1.5 Pi + 1.5 H[+] + 0.5 O2 + FADH2 ==> 2.5 H2O + 1.5 ATP + FAD	Ox01 0.000000	Ox01 0.000000	Ox01 0.000000	Ox01 0.000000	Ox01 0.000000	Ox01 0.000000	Ox01 0.000000	Ox01 0.000000
R188	2.5 ADP + 2.5 Pi + 3.5 H[+] + 0.5 O2 + NADH ==> 3.5 H2O + 2.5 ATP + NAD	Ox02 73.324200	Ox02 24.177600	Ox02 79.964900	Ox02 11.753800	Ox02 34.977600	Ox02 0.000000	Ox02 32.381700	Ox02 0.000000
R189	NADPH + NAD ==> NADP + NADH	Ox03 87.237400	Ox03 29.821700	Ox03 94.844700	Ox03 12.737300	Ox03 100.000000	Ox03 53.673900	Ox03 100.000000	Ox03 52.859400
R190	H2O + PPi ==> 2 Pi + H[+]	Ox04 0.000000	Ox04 0.000000	Ox04 0.000000	Ox04 0.000000	Ox04 0.000000	Ox04 0.000000	Ox04 0.000000	Ox04 0.000000
R191	ATP + AMP ==> 2 ADP	Ox05 100.000000	Ox05 100.000000	Ox05 100.000000	Ox05 100.000000	Ox05 0.000000	Ox05 46.622700	Ox05 0.000000	Ox05 40.006100
R192	H2O + ATP ==> ADP + Pi + H[+]	Ox06 0.920000	Ox06 0.920000	Ox06 0.920000	Ox06 0.920000	Ox06 0.920000	Ox06 0.920000	Ox06 0.920000	Ox06 0.920000
R193	NADH + CMP ==> NAD + CDP	Ox07 0.000000	Ox07 0.000000	Ox07 0.000000	Ox07 0.000000	Ox07 0.000000	Ox07 0.000000	Ox07 0.000000	Ox07 0.000000
R194	Light_ex ==> Light	Ex01 320.000000	Ex01 800.000000	Ex01 320.000000	Ex01 800.000000	Ex01 320.000000	Ex01 800.000000	Ex01 320.000000	Ex01 800.000000
R195	CO2_ex ==> CO2	Ex02 35.365600	Ex02 48.409600	Ex02 44.606100	Ex02 49.999500	Ex02 39.545600	Ex02 32.305900	Ex02 38.756000	Ex02 46.825700
R196	HCO3_ex <==> HCO3	Ex03 0.000000	Ex03 0.000000	Ex03 0.000000	Ex03 0.000000	Ex03 0.000000	Ex03 0.000000	Ex03 0.000000	Ex03 0.000000
R197	O2_ex <==> O2	Ex04 96.898200	Ex04 13.567700	Ex04 99.983700	Ex04 5.878200	Ex04 70.064900	Ex04 6.304500	Ex04 69.158700	Ex04 5.714600
R198	SO4_ex ==> cSO4	Ex05 0.000000	Ex05 0.000000	Ex05 0.000000	Ex05 0.000000	Ex05 0.000000	Ex05 0.000000	Ex05 0.000000	Ex05 0.000000
R199	NO3_ex ==> NO3	Ex06 0.190000	Ex06 0.190000	Ex06 0.001000	Ex06 0.001000	Ex06 0.190000	Ex06 0.190000	Ex06 0.001000	Ex06 0.001000
R200	NH4_ex ==> NH4[+]	Ex07 0.000000	Ex07 0.000000	Ex07 0.000000	Ex07 0.000000	Ex07 0.000000	Ex07 0.000000	Ex07 0.000000	Ex07 0.000000
R201	Mg2_ex ==> Mg2[+]	Ex08 0.002800	Ex08 0.017500	Ex08 0.000000	Ex08 0.000000	Ex08 0.002800	Ex08 0.017500	Ex08 0.000000	Ex08 0.000000
R202	Pi_ex <==> Pi	Ex09 -100.000000	Ex09 -100.000000	Ex09 -100.000000	Ex09 -100.000000	Ex09 -100.000000	Ex09 -100.000000	Ex09 -100.000000	Ex09 -100.000000
R203	H2O_ex <==> H2O	Ex10 100.000000	Ex10 100.000000	Ex10 100.000000	Ex10 100.000000	Ex10 100.000000	Ex10 100.000000	Ex10 100.000000	Ex10 100.000000
R204	c3PG ==> 3PG	T01 68.549800	T01 100.000000	T01 89.200700	T01 100.000000	T01 0.000000	T01 6.397500	T01 0.000000	T01 39.359400
R205	HCO3 ==> cHCO3	T02 0.000000	T02 0.000000	T02 0.000000	T02 0.000000	T02 0.000000	T02 0.000000	T02 0.000000	T02 0.000000
R206	CO2 <==> cCO2	T03 34.247000	T03 49.825500	T03 44.600200	T03 49.999900	T03 -10.388000	T03 -16.278200	T03 -11.243600	T03 -3.174000
R207	cAKG <==> AKG	T04 -0.072900	T04 -0.456600	T04 -0.000400	T04 -0.001000	T04 -0.072900	T04 -0.456600	T04 -0.000400	T04 -0.000400
R208	cASP <==> ASP	T05 0.000000	T05 0.000000	T05 0.000000	T05 0.000000	T05 0.000000	T05 0.000000	T05 0.000000	T05 0.000000
R209	cDHAP ==> DHAP	T06 0.000000	T06 0.000000	T06 0.000000	T06 0.000000	T06 15.670700	T06 10.941500	T06 11.300800	T06 10.850700
R210	cGAP <==> GAP	T07 -69.414500	T07 -88.230400	T07 -89.205300	T07 -84.315100	T07 -39.319600	T07 -36.089400	T07 -38.754800	T07 -66.504200
R211	cGLU ==> GLU	T08 0.000000	T08 0.000000	T08 0.000000	T08 0.000600	T08 0.000000	T08 0.000000	T08 0.000000	T08 0.000000
R212	cGLN <==> GLN	T09 0.017100	T09 0.106800	T09 0.000100	T09 0.000100	T09 0.017100	T09 0.106800	T09 0.000100	T09 0.000100
R213	cGLYCOL <==> GLYCOL	T10 0.000000	T10 0.000000	T10 0.000000	T10 0.000000	T10 0.000000	T10 0.000000	T10 0.000000	T10 0.000000
R214	cGLYC3P ==> GLYC3P	T11 12.278600	T11 4.827200	T11 14.871300	T11 0.981700	T11 13.277600	T11 0.444300	T11 16.210500	T11 0.000400
R215	cGLYC ==> GLYC	T12 0.000000	T12 0.000000	T12 0.000000	T12 -0.000000	T12 0.000000	T12 0.000000	T12 0.000000	T12 -0.000000
R216	cNO2 <==> NO2	T13 -0.190000	T13 -0.190000	T13 -0.001000	T13 -0.001000	T13 -0.190000	T13 -0.190000	T13 -0.001000	T13 -0.001000
R217	cPYR <==> PYR	T14 -0.011100	T14 -0.069800	T14 -0.000100	T14 -0.000100	T14 -10.371300	T14 -19.372300	T14 -11.243500	T14 -22.853600
R218	cMAL <==> MAL	T15 0.000000	T15 0.000000	T15 0.000000	T15 0.000000	T15 0.000000	T15 0.000000	T15 0.000000	T15 0.000000
R219	mAcCoA <==> AcCoA	T16 -0.064400	T16 -0.403200	T16 -0.000300	T16 -0.000300	T16 -0.064400	T16 -0.403200	T16 -0.000300	T16 -0.000300
R220	mAKG <==> AKG	T17 0.064400	T17 0.403200	T17 0.000300	T17 0.000300	T17 0.064400	T17 0.403200	T17 0.000300	T17 0.000300
R221	mMAL <==> MAL	T18 0.000000	T18 0.000000	T18 0.000000	T18 0.000000	T18 0.000000	T18 0.000000	T18 0.000000	T18 0.000000
R222	mPYR <==> PYR	T19 -0.064400	T19 -0.403200	T19 -0.000300	T19 -0.000300	T19 -0.064400	T19 -0.403200	T19 -0.000300	T19 -0.000300
